# Supplementary material for: Radiomic Signatures Associated with CD8+ Tumour-Infiltrating Lymphocytes: A Systematic Review and Quality Assessment Study
Source: Cancers (Basel). 2022 Jul 27;14(15):3656. doi: 10.3390/cancers14153656 (PMC9367613; doi:10.3390/cancers14153656)
Supplement: Supplementary file 1 [file cancers-14-03656-s001.zip]

Archive with 2 entries (2 files):
- SUPPLEMENTARY FIGURES (Ramlee, S et al).pdf
- SUPPLEMENTARY TABLES (Ramlee, S et al).xlsx
