# Supplementary material for: Radiomic Signatures Associated with CD8+ Tumour-Infiltrating Lymphocytes: A Systematic Review and Quality Assessment Study
Source: Cancers (Basel). 2022 Jul 27;14(15):3656. doi: 10.3390/cancers14153656 (PMC9367613; doi:10.3390/cancers14153656)
Supplement: Supplementary file 1 [file cancers-14-03656-s001.zip › SUPPLEMENTARY TABLES (Ramlee, S et al).xlsx]

## Sheet: CAPTIONS
Table	Caption
S1	PRISMA checklist.
S2	Data extraction table for studies included in systematic review.
S3	Study eligibility decision trail (for systematically-searched and manually-included articles) from the first reviewer.
S4	Study eligibility decision trail (for systematically-searched and manually-included articles) from the second reviewer.
S5	Description of technical radiomics terminology used in this systematic review.
S6	List of relevant radiomics signatures from studies included in this systematic review.
S7	Inter-rater agreement statistics for QUADAS-2 and RQS ratings.

## Sheet: TABLE S1
Table S1 - PRISMA checklist.
Section	Topic	Item #	Checklist item	Location where item is reported
TITLE	Title	1	Identify the report as a systematic review.	p. 1
ABSTRACT	Abstract	2	See the PRISMA 2020 for Abstracts checklist.	p. 1 (see below)
INTRODUCTION	Rationale	3	Describe the rationale for the review in the context of existing knowledge.	p. 2
	Objectives	4	Provide an explicit statement of the objective(s) or question(s) the review addresses.	p. 2
METHODS	Eligibility criteria	5	Specify the inclusion and exclusion criteria for the review and how studies were grouped for the syntheses.	p. 3
	Information sources	6	Specify all databases, registers, websites, organisations, reference lists and other sources searched or consulted to identify studies. Specify the date when each source was last searched or consulted.	p. 3
	Search strategy	7	Present the full search strategies for all databases, registers and websites, including any filters and limits used.	p. 3, p. 4
	Selection process	8	Specify the methods used to decide whether a study met the inclusion criteria of the review, including how many reviewers screened each record and each report retrieved, whether they worked independently, and if applicable, details of automation tools used in the process.	p. 3, p. 4
	Data collection process	9	Specify the methods used to collect data from reports, including how many reviewers collected data from each report, whether they worked independently, any processes for obtaining or confirming data from study investigators, and if applicable, details of automation tools used in the process.	p. 5
	Data items	10a	List and define all outcomes for which data were sought. Specify whether all results that were compatible with each outcome domain in each study were sought (e.g. for all measures, time points, analyses), and if not, the methods used to decide which results to collect.	Supplementary Materials
		10b	List and define all other variables for which data were sought (e.g. participant and intervention characteristics, funding sources). Describe any assumptions made about any missing or unclear information.	Supplementary Materials
	Study risk of bias assessment	11	Specify the methods used to assess risk of bias in the included studies, including details of the tool(s) used, how many reviewers assessed each study and whether they worked independently, and if applicable, details of automation tools used in the process.	p. 5
	Effect measures	12	Specify for each outcome the effect measure(s) (e.g. risk ratio, mean difference) used in the synthesis or presentation of results.	NA
	Synthesis methods	13a	Describe the processes used to decide which studies were eligible for each synthesis (e.g. tabulating the study intervention characteristics and comparing against the planned groups for each synthesis (item #5)).	p. 5
		13b	Describe any methods required to prepare the data for presentation or synthesis, such as handling of missing summary statistics, or data conversions.	NA
		13c	Describe any methods used to tabulate or visually display results of individual studies and syntheses.	p. 5
		13d	Describe any methods used to synthesize results and provide a rationale for the choice(s). If meta-analysis was performed, describe the model(s), method(s) to identify the presence and extent of statistical heterogeneity, and software package(s) used.	p. 5
		13e	Describe any methods used to explore possible causes of heterogeneity among study results (e.g. subgroup analysis, meta-regression).	NA
		13f	Describe any sensitivity analyses conducted to assess robustness of the synthesized results.	NA
	Reporting bias assessment	14	Describe any methods used to assess risk of bias due to missing results in a synthesis (arising from reporting biases).	NA
	Certainty assessment	15	Describe any methods used to assess certainty (or confidence) in the body of evidence for an outcome.	NA
RESULTS	Study selection	16a	Describe the results of the search and selection process, from the number of records identified in the search to the number of studies included in the review, ideally using a flow diagram.	p. 5, p. 6
		16b	Cite studies that might appear to meet the inclusion criteria, but which were excluded, and explain why they were excluded.	p. 6
	Study characteristics	17	Cite each included study and present its characteristics.	p. 9, p. 10, p. 11
	Risk of bias in studies	18	Present assessments of risk of bias for each included study.	p. 14, p. 15
	Results of individual studies	19	For all outcomes, present, for each study: (a) summary statistics for each group (where appropriate) and (b) an effect estimate and its precision (e.g. confidence/credible interval), ideally using structured tables or plots.	NA
	Results of syntheses	20a	For each synthesis, briefly summarise the characteristics and risk of bias among contributing studies.	p. 14, p. 15
		20b	Present results of all statistical syntheses conducted. If meta-analysis was done, present for each the summary estimate and its precision (e.g. confidence/credible interval) and measures of statistical heterogeneity. If comparing groups, describe the direction of the effect.	p. 14
		20c	Present results of all investigations of possible causes of heterogeneity among study results.	NA
		20d	Present results of all sensitivity analyses conducted to assess the robustness of the synthesized results.	NA
	Reporting biases	21	Present assessments of risk of bias due to missing results (arising from reporting biases) for each synthesis assessed.	NA
	Certainty of evidence	22	Present assessments of certainty (or confidence) in the body of evidence for each outcome assessed.	NA
DISCUSSION	Discussion	23a	Provide a general interpretation of the results in the context of other evidence.	p. 16, p. 17
		23b	Discuss any limitations of the evidence included in the review.	p. 16, p. 17
		23c	Discuss any limitations of the review processes used.	p. 17
		23d	Discuss implications of the results for practice, policy, and future research.	p. 17
OTHER INFORMATION	Registration and protocol	24a	Provide registration information for the review, including register name and registration number, or state that the review was not registered.	p. 3
		24b	Indicate where the review protocol can be accessed, or state that a protocol was not prepared.	p. 3
		24c	Describe and explain any amendments to information provided at registration or in the protocol.	NA
	Support	25	Describe sources of financial or non-financial support for the review, and the role of the funders or sponsors in the review.	p. 19
	Competing interests	26	Declare any competing interests of review authors.	p. 19
	Availability of data, code and other materials	27	Report which of the following are publicly available and where they can be found: template data collection forms; data extracted from included studies; data used for all analyses; analytic code; any other materials used in the review.	Data extracted from included studies: Supplementary Materials
ABSTRACT CHECKLIST
TITLE	Title	1	Identify the report as a systematic review.	p. 1
BACKGROUND	Objectives	2	Provide an explicit statement of the main objective(s) or question(s) the review addresses.	p. 1
METHODS	Eligibility criteria	3	Specify the inclusion and exclusion criteria for the review.	NA
	Information sources	4	Specify the information sources (e.g. databases, registers) used to identify studies and the date when each was last searched.	p. 1
	Risk of bias	5	Specify the methods used to assess risk of bias in the included studies.	p. 1
	Synthesis of results	6	Specify the methods used to present and synthesise results.	p. 1
RESULTS	Included studies	7	Give the total number of included studies and participants and summarise relevant characteristics of studies.	p. 1
	Synthesis of results	8	Present results for main outcomes, preferably indicating the number of included studies and participants for each. If meta-analysis was done, report the summary estimate and confidence/credible interval. If comparing groups, indicate the direction of the effect (i.e. which group is favoured).	p. 1
DISCUSSION	Limitations of evidence	9	Provide a brief summary of the limitations of the evidence included in the review (e.g. study risk of bias, inconsistency and imprecision).	NA
	Interpretation	10	Provide a general interpretation of the results and important implications.	p. 1
OTHER	Funding	11	Specify the primary source of funding for the review.	NA
	Registration	12	Provide the register name and registration number.	NA

## Sheet: TABLE S2
Table S2 - Data extraction table for studies included in systematic review.
Paper Information					Study Information				Participants and Dataset Characteristics										Biomarker	Feature Extraction														Model Construction		Analyses
Author	Year	Journal	Title	Date published	Study aim(s)	Reported main result(s)	Conclusion(s)	Reported limitations	Study design	Cancer type	Cancer grade/stage	Inclusion criteria of patients	Imaging modality	Origin of dataset	Period of imaging study/studies	Total patients studied	Training cohort size(s)	Validation cohort size(s)	CD8 marker assessment	Tumour region(s) interrogated	VOI delineation method	Conventional radiomic features										Semantic features	Semi-quantitative features	Feature selection and/or dimension reduction process	Model construction method (if built)	Statistical tests employed	Relevant measures
																						Radiomics extraction software	Total number	Size & shape-based	First order	GLCM	GLRLM	GLSZM	NGTDM	GLDM	Filter-based
Lopci E, Toschi L, Grizzi F, Rahal D, Olivari L, Castino GF, Marchetti S, Cortese N, Qehajaj D, Pistillo D, Alloisio M, Roncalli M, Allavena P, Santoro A, Marchesi F, Chiti A.	2016	European Journal of Nuclear Medicine	Correlation of metabolic information on FDG-PET with tissue expression of immune markers in patients with non-small cell lung cancer (NSCLC) who are candidates for upfront surgery	2016-06-01	To investigate the correlation of metabolic information on [18F]-FDG-PET with tissue expression of immune-checkpoints and other markers of tumor-related immunity in resected NSCLC patients.	There was a statistically significant correlation between SUVmax and SUVmean with the expression of CD8+ TILs.	Metabolic parameters on FDG-PET was associated with expression of tumor-related immunity markers, suggesting the utility of FDG-PET to predict the tumor microenvironment and for treatment decisions.	• Heterogeneity of cancer type and staging; • Limited sample size; May have contributed to the observed lack of a prognostic role for CD8+ TILs, in contrast with other studies. • Heterogeneity and lack of standardisation in IHC methodology and scoring system; The intensity and spatial distribution of investigated biomarkers (e.g. TILs) should be noted, such as at teritary lymphoid tissues, tumour…	Retrospective	Non-small cell lung cancer	Stage IA - IIIB	• >18 years old; • Stage IA to IIIA disease; • [18F]-FDG-PET data available (performed less than 45 days from surgery); • Tumour specimen available for immunohistochemistry.	[18F]-FDG-PET	Institutional data	Jan 2010 - May 2014	55	NA	NA	IHC	Intratumoural	Thresholding	NA	NA	X	X	X	X	X	X	X	X	X	SUVs: SUVmax and SUVmean.	NA	Cox regression	Categorical variables: N/A Continuous variables: ANOVA, t-test, Wilcoxon test. Multiple testing: N/A Correlation tests: Spearman’s correlation coefficient. Diagnostic ability or performance: N/A Survival modelling: Kaplan–Meier analysis to estimate survival probability, differences between groups assessed via log-rank test, Cox’s proportional hazards regression analysis. Other: N/A	• A statistically significant correlation between SUVmax and SUVmean with the expression of CD8+ TILs (ρ = 0.31; p = 0.027 for both parameters) was found. • Only SUVmax, SUVmean and stage showed a statistically significant correlation with DFS (p = 0.002, 0.004 and <0.001, respectively). These data were confirmed on log-rank test, by using median values as cut-off points, as documented on Kaplan-…
Castello, A.;Grizzi, F.;Toschi, L.;Rossi, S.;Rahal, D.;Marchesi, F.;Russo, C.;Finocchiaro, G.;Lopci, E.	2018	Nuclear Medicine Communications	Tumor heterogeneity, hypoxia, and immune markers in surgically resected non-small-cell lung cancer	2018-02-28	To determine the prognostic role of textural features and their association with metabolic parameters, hypoxia, and immune markers in NSCLC.	• Tumours with higher entropy were significantly correlated with higher level of mean CD8+ TILs. • Average CD8+ TILs IRA% (immunoreactive area percentage) was higher in the group with higher FDG entropy.	Higher entropy was associated with higher density of CD8+ TILs.	• Study is restrospective. • Heterogeneity in cancer stage, histology and therapeutic regimens between patients. • Matrix indices were not calculated in texture analysis due to limited tumour size (early-stage disease).	Retrospective	Non-small cell lung cancer	Stage IA - IIIA	• >18 years old; • Pre-operative stage; • PET data available (performed less than 45 days from surgery).	[18F]-FDG-PET	Institutional data	Jan 2010 - May 2014	44	NA	NA	IHC	Intratumoural	Thresholding	LIFEx	10	✓	✓	X	X	X	X	X	X	X	• Metabolic tumour volume; • Total lesion glycolysis • SUVmax; • SUVpeak; • SUVmean;	NA	Cox regression for DFS	Categorical variables: N/A Continuous variables: t-test, Wilcoxon test. Multiple testing: N/A Correlation tests: N/A Diagnostic ability or performance: ROC analysis, AUC determined Survival modelling: Kaplan–Meier analysis to estimate survival probability, differences between groups assessed via log-rank test, Cox’s proportional hazards regression analysis for disease free survival. Other: N/A	• The mean levels of CD8+ TILs were higher for tumours with higher entropy (p = 0.041). • Cox proportional hazards analysis revealed cut-off values for DFS (these cut-off values were used to devise a binary scoring system): SUVmax: 7.9 (95% CI: 0.647–0.931, AUC: 0.820; p = 0.015) SUVpeak: 6.7 (95% CI: 0.662–0.939, AUC: 0.833; p = 0.013), SUVmean: 5.5 (95% CI: 0.645–0.913, AUC: 0.818; p = 0.028) M…
Sun, R.;Limkin, E. J.;Vakalopoulou, M.;Dercle, L.;Champiat, S.;Han, S. R.;Verlingue, L.;Brandao, D.;Lancia, A.;Ammari, S.;Hollebecque, A.;Scoazec, J. Y.;Marabelle, A.;Massard, C.;Soria, J. C.;Robert, C.;Paragios, N.;Deutsch, E.;Ferte, C.	2018	Lancet Oncology	A radiomics approach to assess tumour-infiltrating CD8 cells and response to anti-PD-1 or anti-PD-L1 immunotherapy: an imaging biomarker, retrospective multicohort study	2018-08-14	To develop and independently validate a radiomics-based biomarker of tumour-infiltrating CD8+ cells in patients included in phase 1 trials of anti-PD-1 or anti-PD-L1 monotherapy.	• Developed and validated radiomic signature for CD8+ T-cells included eight variables. • CD8 signature discriminated inflamed tumours from immune-desert tumours. • For the immunotherapy-treated dataset, a high baseline radiomic score (relative to the median) was associated with a higher proportion of patients who achieved an objective response at 3 months (vs those with progressive/stable diseas…	Radiomics can be useful in estimating CD8+ cell counts and predicting clinical outcomes of immunotherapy.	• Heterogeneity of cancer types included. • Study is retrospective; Requires validation in large prospective cohorts.	Retrospective	Multiple; Advanced solid tumours	ND	• >18 years old; • Advanced (uncurable or metastatic) solid tumours.	CE-CT	Institutional data; TCGA, TCIA repositories	May 2012 - Mar 2016 (MOSCATO trial training cohort) Up to Jun 2017 (TCGA, TCIA validation cohort) Aug 2005 - Nov 2015 (immune phenotype validation cohort) Dec 2011 - Jan 2014 (post-treatment validation cohort)	491	135 (MOSCATO trial)	119 patients (TCGA, TCIA cohort) 100 patients (immune phenotype cohort) 137 patients (post-treatment cohort)	RNA-seq	Intratumoural; Peritumoural	Semi-automatic	LIFEx	78† † 39 for each of two tumour regions	✓	✓	✓	✓	✓	✓	X	X	• Tumour locations (five in total: adenopathy, liver, abdominopelvic, subcutaneous, lung, head and neck); • Peak kilovoltage (kVp) of X-ray tube	X	Feature selection via Elastic-net regression.	Linear elastic-net regression	Categorical variables: Fisher's exact test. Continuous variables: Wilcoxon signed-rank test, Kruskal–Wallis test. Multiple testing: N/A Correlation tests: Spearman's correlation coefficient Diagnostic ability or performance: ROC analysis, AUC determined, p-values computed via DeLong method. Survival modelling: Kaplan–Meier analysis to estimate survival probability, Cox’s proportional hazards regr…	• The radiomic signature can classify high versus low abundance of CD8+ infiltrate with an AUC of 0.74 (95% CI 0.66–0.82; p < 0.0001) • No correlation of radiomic score of CD8+ T cells with tumour volume (Spearman’s ρ = –0.10; p = 0.26). • The radiomic signature can predict the gene expression signature of CD8+ T cells in the TCGA validation set with an AUC of 0.67 (95% CI 0.57–0.77; p = 0.0019).…
Chen, S. L.;Feng, S. T.;Wei, J. W.;Liu, F.;Li, B.;Li, X.;Hou, Y.;Gu, D. S.;Tang, M. M.;Xiao, H.;Jia, Y. M.;Peng, S.;Tian, J.;Kuang, M.	2019	European Radiology	Pretreatment prediction of immunoscore in hepatocellular cancer: a radiomics-based clinical model based on Gd-EOB-DTPA-enhanced MRI imaging	2019-01-21	To develop a radiomics model based on Gd-EOB-DTPA-enhanced MRI for pretreatment prediction of immunoscore (0–2 vs. 3–4).	• The combined radiomics model (combining features from intratumoural and peritumoural regions) showed better prediction of the immunoscore than intratumoural radiomics model. • Similarly, the combined radiomics-based clinical model showed an improvement over the combined radiomics model in predicting the immunoscore.	The MRI-based combined radiomics model can predict immunoscore in HCC and may aid treatment decisions.	• Limited sample size and relatively large number of variables. • No external validation cohort, thus, restricting generalisability of findings to other centers.	Retrospective	Hepatocellular cancer	Edmondson grade I-III	• Resectable solitary or multiple HCC lesion(s) within one liver lobe; • Patients underwent hepatectomy; • Pathologically-confirmed HCC; • Liver Child-Pugh scores A or B; • Gd-EOB- DTPA-enhanced MRI data available (performed within 1 month before surgery); • No previous anti-tumour treatments before surgery; • No history of other concurrent malignancies; • Complete clinical data available; • Path…	Gd-EOB-DTPA-enhanced MRI	Institutional data	Nov 2011 - Sep 2017	207	150 (single cohort split)	57 (single cohort split)	IHC	Intratumoural; Peritumoural; Combined	Manual	Analysis Kit (GE Healthcare)	1044	✓	✓	✓	✓	✓	X	X	X	X	X	• Unsupervised clustering divided features into six groups; Heatmap analysis determined correlation coefficient matrix among features; • Redundant features removed via recursive feature elimination; • Features also selected based on backward elimination with p < 0.1.	Extremely Randomized Tree (Extra-Trees) ML algorithm; Logistic regresstion	Categorical variables: Chi-squared test, Fisher's exact test Continuous variables: Independent sample t-test, Kruskal–Wallis non-parametric rank sum test. Multiple testing: Bonferroni correction to adjust p-values. Correlation tests: Heatmap analysis (radiomics features vs clinical data), Spearman's correlation coefficient (radiomics features vs continuous clinical variables), ICC (inter-observer…	• Inter-observer ICC (three radiologists) was ≥ 0.8, 0.5–0.79, and < 0.5 for 82%, 10%, and 8% of the features,respectively. Intra-observer ICC (of the same radiologist) was ≥ 0.8, 0.5–0.79, and < 0.5 for 85%, 14%, and 1% of the features, respectively. • For the intratumoural radiomics model, the prediction of immunoscore had a performance AUC of 0.823 (95% CI: 0.747–0.899) in the training cohort.…
Liao, H.;Zhang, Z.;Chen, J.;Liao, M.;Xu, L.;Wu, Z.;Yuan, K.;Song, B.;Zeng, Y.	2019	Annals Of Surgical Oncology	Preoperative Radiomic Approach to Evaluate Tumor-Infiltrating CD8+ T Cells in Hepatocellular Carcinoma Patients Using Contrast-Enhanced Computed Tomography	2019-09-13	To develop and validate a radiomics-based biomarker (Rad score) to predict the infiltration of tumor-infiltrating CD8+ T cells in HCC patients, and to evaluate the correlation of Rad score with tumor immune characteristics.	• Developed and validated radiomic signature for CD8+ T-cell infiltration (Rad score) contained seven variables. • Decision curve analysis indicated clinical utility of the Rad score. • Higher Rad scores were correlated with better OS and DFS. • Pathology indicated that Rad score was positively correlated with the percentage of TILs. • Rad score was able to discriminate inflamed tumors from immun…	The developed Rad score can be a powerful predictor of CD8+ T-cell infiltration, which could be useful in identifying potential HCC patients responsive to immunotherapy.	Limited number of HCC samples of the inflamed phenotype.	Retrospective	Hepatocellular cancer	Stage I - IV	• Patients underwent hepatectomy; • Pathologically-confirmed HCC; • Contrast-enhanced abdominal CT data available (performed fewer than 20 days before surgery); • Clinical data and sufficient tumour samples available; • No previous treatments before CT; • No other concurrent tumour disease.	CE-CT	Institutional data	July 2009 - Sep 2013	142	100 (single cohort split)	42 (single cohort split)	IHC	Intratumoural	Manual	Analysis Kit (GE Healthcare)	385	✓	✓	✓	✓	X	X	X	X	X	X	• Features must be correlated with CD8 infilitration (maximal information coefficient MIC > 0 & MIC in the highest quartile) • Redundant features removed (Spearman's rank correlation coefficient ρ ≥ 0.9); • Further selection via Elastic-net regression (10-fold cross-validation); Features with zero coefficient removed.	Elastic-net regression	Categorical variables: Fisher’s exact test. Continuous variables: Wilcoxon signed-rank, Kruskal–Wallis test. Multiple testing: N/A Correlation tests: N/A Diagnostic ability or performance: ROC analysis, AUC determined, DCA conducted to determine clinical utility of Rad score. Survival modelling: Kaplan–Meier analysis to estimate survival probability, differences between groups assessed via log-ra…	• Intra- and inter-observer ICC ranged from 0.802 to 0.952 and 0.769 to 0.914, respectively. • Rad score performance in training set: AUC of 0.751, 95% CI: 0.656–0.846 • Rad score performance in validation set: AUC of 0.705, 95% CI 0.547–0.863 • Higher Rad score correlated with better overall and disease-free survival outcomes (p = 0.012 and 0.0088, respectively). • Pathology indicated Rad score …
Zhang, X. W.;Liu, S.;Zhao, X.;Shi, X.;Li, J.;Guo, J.;Niedermann, G.;Luo, R.;Zhang, X. Z.	2020	Strahlentherapie Und Onkologie	Magnetic resonance imaging-based radiomic features for extrapolating infiltration levels of immune cells in lower-grade gliomas	2020-02-05	To extrapolate the infiltration levels of immune cells in patients with LGGs using MRI-based radiomic features.	• Six radiomic signatures were developed (to predict six different immune cell types), including CD8+ cells. • Infiltration levels of B cells, CD8+ T-cells, neutrophils and macrophages estimated by radiomics significantly correlated with those estimated by TIMER in the testing cohort. • Combining clinical and genomic features with the radiomic signatures only slightly improved the prediction of i…	MRI-based radiomic models for can predict the infiltration levels of immune cells in LGGs, suggesting utility in treatment planning.	• Immune cell infiltration was estimated from RNA-seq data for the whole tumour and not the subregions; • Future studies to probe radiomics based on immune infiltration levels for different tumour subregions.	Retrospective	Lower-grade glioma	Grade II - III	Not described	T1w MRI; Gd-T1w MRI; T2w MRI; T2-FLAIR MRI	TCGA, TCIA repositories	ND	107	85 (single cohort split)	22 (single cohort split)	TIMER	Intratumoural; contrast MRI-enhanced part of tumour core; Non-contrast enhanced part of tumour core; peritumoural oedema	Semi-automatic	CaPTK (Cancer imaging Phenomics Toolkit)	724	✓	✓	✓	✓	✓	✓	X	X	X	• Spatial features; • Glioma diffusion properties	• Features with missing data removed; • Most significant features selected via LASSO regression (10-fold cross-validation);	Cox's regression	Categorical variables: Chi-squared test. Continuous variables: Unpaired two-tailed Student’s t-test. Multiple testing: N/A Correlation tests: Pearson correlation coefficient (infiltration levels estimated by radiomics vs TIMER). Diagnostic ability or performance: Multivariate linear regression using the likelihood ratio with forward selection method to analyse if clinical and genomic features add…	• The developed CD8 T cell radiomics signature had a model peformance of R-squared = 0.198 (adjusted R-squared = 0.191). • Combining the radiomics signatures with genomic features produced a model performance with R-squared 0.232 (adjusted R-squared = 0.217)
Jiang Y, Wang H, Wu J, Chen C, Yuan Q, Huang W, Li T, Xi S, Hu Y, Zhou Z, Xu Y, Li G, Li R.	2020	Annals of Oncology	Noninvasive imaging evaluation of tumor immune microenvironment to predict outcomes in gastric cancer	2020-03-30	To develop a non-invasive radiomics-based predictor of immunoscore of gastric cancer.	• The RIS signature was significantly associated with both disease-free and overall survival. • Patients in the low-RIS group had less CD3, CD8, CD45RO lymphocyte infiltration and more neutrophils in the TME. • For stage II and stage III disease, patients with a high RIS derived survival benefit from adjuvant chemotherapy, whereas those with a low RIS did not; Patients classified as high RIS were…	RIS can predict the immunoscore and prognosis in gastric cancer.	• Study is retrospective; Patient slection biases. • Requires larger, independent, prospective validation cohorts; • Heterogeneity and lack of standardisation in imaging protocols across institutions; Generalisability of imaging signature should be assessed in future work. • Segmentations were manually performed; Machine learning methods for automated tumor segmentation may be more practical in t…	Retrospective	Gastric cancer	Stage I - IV	• Histologically-confirmed gastric adenocarcinoma; • Standard and contrast-enhanced abdominal CT data available (performed less than 30 days before surgical resection); • Lymphadenectomy performed and less than 15 lymph nodes harvested; • No preoperative chemotherapy; • Complete clinicopathological and follow-up data available; • No other concurrent malignant neoplasms; • No previous anti-tumour …	CE-CT	Multi-cohort; Institutional data	Jan 2005 - Jul 2007 (training cohort) Aug 2007 - Dec 2009 (internal validation cohort) Jan 2008 - Dec 2012 (external validation cohorts 1 and 2)	1778	262	224 (internal cohort) 106 (external cohort 1) 1186 (external cohort 2)	IHC	Intratumoural; Peritumoural	Manual	MATLAB	584† † 292 for each of two tumour regions	✓	✓	✓	✓	✓	✓	X	✓	X	X	• Most significant features selected via LASSO regression (10-fold cross-validation);	Logistic regression	Categorical variables: Chi-squared test, Fisher’s exact test. Continuous variables: t-test. Multiple testing: p-values were adjusted with the FDR-controlling method (not specified). Correlation tests: N/A Diagnostic ability or performance: N/A Survival modelling: Kaplan–Meier analysis to estimate survival probability, differences between groups assessed via log-rank test, Cox’s proportional hazar…	• The radiomics signature can classify high versus low ISGC with an AUC of 0.786 (95% CI: 0.727–0.844) in the training cohort, 0.745 (95% CI 0.678–0.812) in the internal validation cohort, and 0.766 (95% CI:0.669–0.863) in the external validation cohort 1. • The AUC values of the radiomics signature were higher than any single radiomics feature in the training and validation cohorts.
Mazzaschi, G.;Milanese, G.;Pagano, P.;Madeddu, D.;Gnetti, L.;Trentini, F.;Falco, A.;Frati, C.;Lorusso, B.;Lagrasta, C.;Minari, R.;Ampollini, L.;Silva, M.;Sverzellati, N.;Quaini, F.;Roti, G.;Tiseo, M.	2020	Lung Cancer	Integrated CT imaging and tissue immune features disclose a radio-immune signature with high prognostic impact on surgically resected NSCLC	2020-04-07	To design new prognostic models in NSCLC patients via qualitative and quantitative CT imaging features and the multifaceted tumor immune microenvironment (TIME),	• Radiomic traits can discriminate TIME parameters ("hot" as high CD8-to-CD3 and low PD-1-to-CD8 levels; “cold” when low PD-L1, low CD8-to-CD3 and high PD-1-to-CD8. • Semantic CT features were correlated with TILs. • High PD-L1 levels correlated with high values of Cluster-related wavelet features, while NonUniformity-related CT radiomic features were highly expressed in CD8+ rich TIME.	Radiomics can discriminate different immune parameters.	• Limited sample size, potentially attenuating any conclusive remarks. • Poor interpretation of high-throughput extracted radiomics data (e.g. underlying molecular mechanisms) • Heterogeneity and lack of methodological standardization in imaging protocols; Need validated and reproducible features to overcome intrinsic variability due to different acquisition parameters.	Retrospective	Non-small cell lung cancer	Stage I - IIIA	• Stage I to stage III disease; • Pathologically-confirmed NSCLC; • Pre-operative thin-section CT data available (performed within 3 months before surgery; • Sufficient tissue samples for immunohistochemical analysis; • Clinical data available; • No history of drug abuse or medications with potential impact on lung diseases; • No active pneumonitis at the time of CT scan.	CT	Institutional data	Jan 2011 - Dec 2015	100	69 (single cohort split)	31 (single cohort split)	IHC	Intratumoural	Semi-automatic	SlicerRadiomics	841	✓	✓	✓	✓	✓	✓	✓	✓	• Shape • Margins • Texture • Structure • Effect on parenchyma.	X	• Dimensionality reduction by PCA unsupervised hierarchical clustering; • Redundant features removed (Pearson correlation coefficient ρ > 0.7); • Features showing correlation with clinical data were selected; • Features reproducible and robust to inter-software and inter-observer variability were retained, based on additional 31 NSCLC cases (ICC > N/A);	Cox regression multivariate model (for OS ans DFS)	Categorical variables: Fisher’s exact test. Continuous variables: Mann–Whitney U test, Kolmogorov–Smirnov test. Multiple testing: N/A Correlation tests: Heatmap analysis. Diagnostic ability or performance: ROC analysis, AUC determined, model validated with repeated 10-fold cross-validation. Survival modelling: Kaplan–Meier analysis to estimate survival probability, differences between groups asse…	• Specific semantic CT features (texture, effect and margins) were strongly correlated to TILs status and showed significant impact on survival outcome (texture, HR:3.39, 95% CI 1.12−10-27, p < 0.05; Effect, HR:0.41, 95% CI 0.18−0.93, p < 0.05; Margins, HR: 1.93, 95%CI 0.88–4.25, p = 0.09). • Seven CT derived radiomic features were able to sharply discriminate cases with hot (inflamed) vs cold (d…
Mitchell, K. G.;Amini, B.;Wang, Y.;Carter, B. W.;Godoy, M. C. B.;Parra, E. R.;Behrens, C.;Villalobos, P.;Reuben, A.;Lee, J. J.;Weissferdt, A.;Moran, C. A.;Fujimoto, J.;Sepesi, B.;Walsh, G. L.;Vaporciyan, A. A.;Hofstetter, W. L.;William, W. N., Jr.;Gibbons, D. L.;Wang, J.;Hwu, P.;Swisher, S. G.;Piwnica-Worms, D.;Kadara, H.;Wistuba, I. I.;Heymach, J. V.;Peng, W.;Cascone, T.	2020	Cancer Immunology, Immunotherapy	18F-fluorodeoxyglucose positron emission tomography correlates with tumor immunometabolic phenotypes in resected lung cancer	2020-04-16	To characterise the relationships among tumor [18F]-FDG retention, tumor metabolic and immune phenotypes, and survival in patients with resected NSCLC.	• Elevated SUVmax discriminated glycolysis-associated changes in tumor immune phenotypes better than other PET parameters. • Elevated SUVmax indicated multiple immune factors characteristic of an immunosuppressive and poorly-immune infiltrated tumor microenvironment, including elevated PD-L1 expression, reduced CD57+ cell density, and increased T-cell exhaustion gene signature. • No clear correla…	[18F]-FDG SUVmax can serve as a non-invasive, clinical indicator of tumor immuno-metabolic phenotypes.	• Study is retrospective • Gene signatures were identified via bulk transcriptomic analyses and it is not fully known whether these signatures were driven by tumour or immune cells; It remains to be elucidated which cell type (cancer cells or immune cells or both) is predominantly responsible for the metabolic activity as seen from FDG retention in resected NSCLC. • Requires further validation in…	Retrospective	Non-small cell lung cancer	Stage I - III	PET/CT data available (performed within 30 days prior to surgical tumor resection).	[18F]-FDG-PET	Institutional data & trial data	ND	59	NA	NA	IHC	Intratumoural	Semi-automatic	NA	NA	X	X	X	X	X	X	X	X	X	• SUVs: SUVmax, SUVtotal, SUVmean; • Total lesion glycolysis	NA	NA	Categorical variables: N/A Continuous variables: N/A Multiple testing: N/A Correlation tests: N/A Diagnostic ability or performance: N/A Survival modelling: Kaplan–Meier analysis to estimate survival probability, differences between groups assessed via log-rank test. Other: N/A	• There was no clear correlation between 18F-FDG retention and intratumoral infiltration of CD8+ cells. • NSCLC tumor samples with elevated SUVmax had increased expression of transcriptomic signatures suggestive of T cell exhaustion (r = 0.359, p = 0.005)
Katsoulakis, E.;Yu, Y.;Apte, A. P.;Leeman, J. E.;Katabi, N.;Morris, L.;Deasy, J. O.;Chan, T. A.;Lee, N. Y.;Riaz, N.;Hatzoglou, V.;Oh, J. H.	2020	Oral Oncology	Radiomic analysis identifies tumor subtypes associated with distinct molecular and microenvironmental factors in head and neck squamous cell carcinoma	2020-06-30	To identify whether radiomic features from pre-treatment CT scans can predict molecular differences between HNSCC using data from TCIA and TCGA.	• Consensus clustering resulted in two distinct radiomic clusters that differ in tumour subsite, HPV status and CD8 infilitration levels. • A Random Forest-based radiomics model (using features from the radiomic cluster that was associated with higher CD8 T cell infilitrate) predicted CD8+ T-cells independent of HPV status.	Radiomics can identify biologic features of tumors such as HPV status and T-cell infiltration, potentially allowing patient stratification.	• Study is retrospective; Requires validation in large prospective cohorts. • Heterogeneity and lack of standardisation of imaging protocols across institutions. • Beam hardening artifacts caused by metallic fillings/implants limited analyses to 2-D features. • Progression free survival (PFS) data not available in most of TCGA cohort. • The six radiomic features correlated with overall survival w…	Retrospective	Head and neck squamous cell carcinoma	T1 - 4, N0 - 3	Pre-treatment CT data available.	CE-CT	Institutional data; TCGA, TCIA repositories	ND	160	77 (TCIA, TCGA cohort)	83 (MSKCC cohort)	RNA-seq	Intratumoural	Manual	Radiomics Toolbox in CERR (Computational Environment for Radiological Research)	104	X	✓	✓	✓	✓	✓	✓	X	X	X	• Unstable features (median coefficient of variation > 0.1, calculated after 100 iterations of random slice selection) were removed. • Features correlated with tumour volume were removed (Spearman's rank correlation coefficient ρ ≥ 0.4); • Features were then subjected to unsupervised consensus clustering and hierarchical clustering (1000 iterations) into two clusters (radiomic cluster 1 and clust…	Random forest regression (10-fold cross-validation)	Categorical variables: Fisher’s exact test. Continuous variables: Wilcoxon rank sum test, ANOVA. Multiple testing: N/A Correlation tests: Pearson correlation coefficient Diagnostic ability or performance: Performance assessed using coefficient of determination R-squared between observed and predicted CD8+ T-cells. Survival modelling: Correlation between OS and 6 radiomics features was found, but …	• The Random-Forest based model had a significant prediction power of R-squared = 0.30 (p < 0.0001) for. The model was predictive for both HPV-positive (R-squared = 0.36; p = 0.0405) and HPV-negative (R-squared = 0.16; p = 0.0012) subsets. • To compute the sensitivity, specificity, and accuracy, the predicted CD8 + T-cell fraction was dichotomized. The CD8+ T-cell fractions on radiomic cluster 1 …
Hsu, J. B. K.;Lee, G. A.;Chang, T. H.;Huang, S. W.;Le, N. Q. K.;Chen, Y. C.;Kuo, D. P.;Li, Y. T.;Chen, C. Y.	2020	Cancers	Radiomic Immunophenotyping of GSEA-Assessed Immunophenotypes of Glioblastoma and Its Implications for Prognosis: A Feasibility Study	2020-10-19	To develop machine learning-based MR radiomic models for the evaluation of the enrichment levels of four immune subsets: cytotoxic T lymphocytes, activated dendritic cells, regulatory T cells, and myeloid-derived suppressor cells.	• Machine learning models utilising radiomic features can predict the enrichment levels of various immune subsets within the TME. • G2 immmunophenotype had the worst prognosis and comprised highly enriched MDSCs and lowly-enriched CTLs; G3 immunophenotype had the best prognosis and comprised lowly enriched MDSCs and Tregs and highly-enriched CTLs. • Models were able to predict of immune response …	Radiomics can discriminate different immunophenotypes.	• Limited sample size. • Distinct platforms (e.g. microarrays) which have more robust and comprehensive probesets for conducting GSEA to estimate the enrichment levels of immune cell subsets are required in future studies.	Retrospective	Glioblastoma	ND	Not described	Contrast-enhanced T1w MRI; DW-MRI	TCGA, TCIA repositories	ND	116	32 (single cohort split)	84 (single cohort split)	RNA-seq	Intratumoural	Manual	ND	9809† † each; for T1-MRI and ADC	✓	✓	✓	✓	X	X	X	✓	X	X	• Features with too many missing values were removed; • Unstable features (uncorrelated with RNA-Seq & microarray platforms) were removed; • Further selection by Random Forest and information gain algorithms based on cell subtypes.	Logistic regression	Categorical variables: N/A Continuous variables: Wilcoxon test Multiple testing: N/A Correlation tests: Correlation of radiomics features and genes used for feature stability (method & values not reported). Diagnostic ability or performance: Performance evaluated by leave-one-out cross-validation. Survival modelling: Kaplan–Meier analysis Other: N/A	T1-contrast trained models for CTL had an average accuracy of 0.72 (AUC: 0.72; 95% CI: missing); For ADC-trained models, the average accuracy was 0.71 (AUC: 0.71; 95% CI: missing). T1C features yielded slightly better distinguishability of the enrichment levels of immune cell subsets than ADC features.
Wen, Q.;Yang, Z.;Zhu, J.;Qiu, Q. T.;Dai, H. H.;Feng, A.;Xing, L. G.	2020	Oncotargets And Therapy	Pretreatment CT-Based Radiomics Signature as a Potential Imaging Biomarker for Predicting the Expression of PD-L1 and CD8+TILs in ESCC	2020-11-20	To construct and validate models for the prediction of PD-L1 and CD8+ TILs expression levels in ESCC patients using radiomics features and clinical factors.	• The radiomics signatures achieved good performance in predicting CD8+ TILs. • A combined model demonstrated better predictive performance compared to radiomics signatures or clinical factors alone for CD8+TILs. These results were also verified in the validation dataset.	CT-based radiomics features can classify patients according to PD-L1 and CD8+TILs expression levels.	• Study is retrospective; Therefore, future studies must be prospectively evaluated to confirm our results; • Limited number of patients; • Single-center study and thus it is unknown whether results from this study is generalizable to other institutions or databases; Requires multicenter studies with large sample sizes • Study showed no correlation between CT radiomics features and treatment effe…	Retrospective	Esophageal squamous cell carcinoma	Stage I-III	• Patients underwent surgical resection or biopsy without pre-operative chemotherapy or radiotherapy; • Histology-confirmed ESCC; • Pre-treatment contrast-enhanced CT data available (chest, abdomen and neck); • Brain MRI data available (for staging and standard radiological evaluation); • No previous anti-cancer therapy; • ECOG (Eastern Cooperative Oncology Group) performance status scores of 0 t…	CE-CT	Institutional data	Feb 2010 - May 2017	220	160 (single cohort split)	60 (single cohort split)	IHC	Intratumoural	Semi-automatic	IBEX	462	✓	✓	✓	✓	✓	X	X	✓	X	X	• Features robust to inter-observer variability were retained (ICC ≥ 0.9); • Most significant features selected via LASSO regression (10-fold cross-validation); Features with zero coefficients removed.	Logistic regression	Categorical variables: Chi-squared test, Fisher’s exact test. Continuous variables: Mann–Whitney U-test. Multiple testing: N/A Correlation tests: N/A Diagnostic ability or performance: ROC analysis, AUC determined. Survival modelling: N/A Other: N/A	• In the training dataset, the radiomics model predicting CD8+ TILs had an AUC of 0.764 (95% CI: 0.662−0.867). This is higher than the clinical model, which had an AUC of 0.672 (95% CI: 0.558−0.787). The combined (radiomics + clinical) model produced an AUC of 0.832 (95% CI: 0,740−0.923), suggesting superior predictive performance. • Similarly, in the validation dataset, the radiomics model predi…
Zhang, J.;Wu, Z. R.;Zhao, J.;Liu, S. Y.;Zhang, X.;Yuan, F.;Shi, Y. J.;Song, B.	2021	European Radiology	Intrahepatic cholangiocarcinoma: MRI texture signature as predictive biomarkers of immunophenotyping and survival	2020-11-27	To predict the immunophenotyping based on the density of CD8+ T cells and OS of ICC patients using pre-operative MRI texture analysis.	• Three wavelets and one 3D feature have favorable ability to discriminate immunophenotypes, and combining these features led to good predictive performance. • Inflamed immunophenotypes had better prognosis than non-inflamed groups. • Only wavelet-HLH_firstorder_Median feature was associated with OS; This was used to build the OS predictive model which could stratify ICC patients into high- and l…	MRI texture signatures can predict immunophenotypes and overal survival of ICC patients.	• Limited sample size; • Study is retrospective; Patient slection biases. • Study was carried out in a single-centre; Requires validation in larger datasets and multi-centre institutions. • Despite using the same MR scanner for the imaging study, it remains elusive whether results are generalisable for other MR scanners. • Potential bias due to bolus tracking technique not employed in the MR scan…	Retrospective	Intrahepatic cholangiocarcinoma	ND	• Pathologically-proven ICC after surgery; • Post-operative tissue samples available; • MRI data available (routine sequences performed within 1 week before surgery; • No previous anti-tumour treatments (or for other diseases) before MRI scan; • Follow-up data available; • No ICC confirmed after biopsy; • High quality and complete MRI data.	T1w MRI; T2w MRI; Post-contrast MRI sequences (AP, PVP); DW-MRI	Institutional data	Jan 2012 - Dec 2013	78	78	NA	IHC	Intratumoural	Manual	PyRadiomics	1037	✓	✓	✓	✓	✓	✓	✓	✓	X	X	• Features robust to inter-observer variability were retained (ICC > 0.8); • Redundant features were removed (Spearman's correlation coefficient ρ > N/A) • Features that were significantly different between inflamed and non-inflamed immunophenotypes were selected via univariate and multivariate logistic analyses.	Logistic regression; Cox regression	Categorical variables: Chi-squared test, Kappa statistic. Continuous variables: The Mann–Whitney U test. Multiple testing: N/A Correlation tests: Spearman's correlation coefficient Diagnostic ability or performance: ROC analysis, AUC determined. Performance of model was justified by concordance index (C-index) and calibration curves. Survival modelling: Kaplan–Meier analysis to estimate survival …	• The radiomics model combining three wavelets and one 3D feature performed with an AUC of 0.919 (95% CI: N/A?) • Only the first order median (wavelet HLH) feature was associated with OS and used to build the OS predictive model with a C-index of 0.70 (95% CI, 0.57–0.82)
Toulmonde, M.;Lucchesi, C.;Verbeke, S.;Crombe, A.;Adam, J.;Geneste, D.;Chaire, V.;Laroche-Clary, A.;Perret, R.;Bertucci, F.;Bertolo, F.;Bianchini, L.;Dadone-Montaudie, B.;Hembrough, T.;Sweet, S.;Kim, Y. J.;Cecchi, F.;Le Loarer, F.;Italiano, A.	2020	Ebiomedicine	High throughput profiling of undifferentiated pleomorphic sarcomas identifies two main subgroups with distinct immune profile, clinical outcome and sensitivity to targeted therapies	2020-11-28	To assess molecular characteristics of undifferentiated pleiomorphic sarcoma and identify specific therapeutic targets.	• Nine MRI features were statistically significant in discriminating immune high from non-immune-high UPS patients. One variable indicated finer and more heterogeneous texture (i.e. contrast-enhanced areas inside the tumor volume) in immune-high UPS on contrast-enhanced MRI. • These features provided the basis for a radiomics signature that could select immune-high UPS on their pre-therapeutic im…	Two main disease entities of UPS with distinct MRI textures were identified.	This is an exploratory study; Low sample size; and requires further validation on a larger independent cohort.	ND	Undifferentiated pleomorphic sarcoma	Grade 2 - 3 (pathologic)	• Pre-treatment MRI data available. • Histologically-confirmed undifferentiated pleomorphic sarcoma; • Grade 2 - 3 pathologic grade (FNCLCC grade system) disease; • No previous treatments before sampling; • Informed consent; • No previous treatments before sampling;	Gd-T1w MRI	Institutional data	2008 - 2017	14	NA	NA	IHC; RNA-seq	Intratumoural	Manual	OleaSphere® Software	62	✓	✓	✓	✓	✓	X	✓	X	X	X	• Redundant features removed by assessing differences in means with Student's t test; • Feature selection involved unsupervised clustering (agglomerative hierarchical clustering).	Cox regression for MFS (uni and multivariate)	Categorical variables: N/A Continuous variables: N/A Multiple testing: N/A Correlation tests: Spearman's correlation coefficient, Pearson correlation coefficient Diagnostic ability or performance: The discriminant power of the radiomic features was assessed by calculating specificity, sensitivity and accuracy. Survival modelling: Kaplan–Meier analysis to estimate survival probability, differences…	Not described
Kim, A. R.;Choi, K. S.;Kim, M. S.;Kim, K. M.;Kang, H.;Kim, S.;Chowdhury, T.;Yu, H. J.;Lee, C. E.;Lee, J. H.;Lee, S. T.;Won, J. K.;Kim, J. W.;Kim, Y. H.;Kim, T. M.;Park, S. H.;Choi, S. H.;Shin, E. C.;Park, C. K.	2021	Cancer Immunology Immunotherapy	Absolute quantification of tumor-infiltrating immune cells in high-grade glioma identifies prognostic and radiomics values	2021-01-08	• To correlate the immune microenvironment characteristics of HGG (by analysing unit immune cell number per unit volume of core tumor tissue) with clinical prognosis and radiomic signatures. • To investigate whether multi-modal MRI radiomics analysis can identify imaging-based biomarkers that can predict the immune phenotype.	• Radiomic signature classification showed good performance in predicting immune phenotypes especially with features extracted from ADC maps. • Absolute quantification of tumor-infiltrating immune cells confirmed the heterogeneity of immune microenvironment in HGG which harbors prognostic impact.	Radiomic signatures can predict the immune microenvironment.	• Statistically significant association with macrophages, but no clinical endpoint evaluation. • Inherent limitation of radiomics methodology need to be considered.	ND	High-grade glioma	ND	ND	T1w MRI; T1CE MRI; T2-FLAIR MRI; DW-MRI; DSC-MRI	ND	ND	51	51	NA	FACS	Intratumoural	Semi-automatic	PyRadiomics	428	✓	✓	✓	✓	✓	✓	✓	X	X	X	• Feature selection involved sparse partial least squares discriminant analysis (sPLS-DA); Top 10 features retained.	sPLS-DA	Categorical variables: N/A Continuous variables: Independent t-test, Mann–Whitney U test, Shapiro–Wilk test (to assess normality), one-way ANOVA. Multiple testing: post-hoc Tukey honest significance test. Correlation tests: Spearman's rank correlation coefficient. Diagnostic ability or performance: ROC analysis, AUC determined Survival modelling: Linear regression model to classify subgroups of i…	IDH-projected radiomics signature score was positively correlated with TIL (ρ = 0.258, p = 0.048).
Wang, C. Y.;Ginat, D. T.	2021	Journal Of Computer Assisted Tomography	Preliminary Computed Tomography Radiomics Model for Predicting Pretreatment CD8+T-Cell Infiltration Status for Primary Head and Neck Squamous Cell Carcinoma	2021-01-09	• To assess whether CT radiomic analysis can predict CD8+ T cell enrichment in HNSCC primary tumors. • To develop a radiomic signature that can be used to differentiate between tumors with high T cell inflammation and tumors with low T cell inflammation.	• LASSO and ridge regressions were used to create a "combined" logistic regression model; Both regressions identified Coarseness (i.e., spatial rate of change or the measure of average difference between centre voxel and its neighbourhood) as the highest important feature. • Combining the radiomic variables identified by LASSO and ridge regressions with clinical characteristics including alcohol …	CT radiomics can predict T-cell inflammation status of HNSCC, suggesting utility in identifying responsive patients.	• Limited sample size. • Study is from a single centre. • Requires external validation on a larger, more representative study population. • Limited data regarding tumor human papillomavirus (HPV) status, given HPV+ HNSCC displays a T cell-inflamed phenotype distinct from HPV- HNSCC.	Retrospective	Head and neck squamous cell carcinoma	Stage I - IVC	• Pre-treatment CT data available; • No artefacts on CT images (e.g. dental amalgam and/or motion) which obscure more than half of total tumour-containing slides.	CE-CT	Institutional data	1997 - 2010	71	56 (single cohort split)	15 (single cohort split)	Chemokine gene expression	Intratumoural	Manual	SlicerRadiomics	107	✓	✓	✓	✓	✓	✓	✓	X	X	X	• The top five significant features identified by both LASSO and Ridge regressions were retained. • Features from aforementioned regressions were pooled (10 total features) and any duplications removed (Coarseness and Contrast.1) were removed.	Logistic regression	Categorical variables: Chi-squared test. Continuous variables: Student's t-test. Multiple testing: p-values were adjusted with the FDR-controlling method (not specified). Correlation tests: N/A Diagnostic ability or performance: ROC analysis, AUC determined. Survival modelling: N/A Other: N/A	• The AUC of the radiomics model was 0.643 (95% CI: 0.340–0.946). AUCs for the models generated by Ridge and LASSO regressions separately were both 0.786, with the ridge model having a marginally smaller 95% CI (0.544–1.000 vs 0.532–1.000 for Ridge and LASSO, respectively). • Adding the 8 radiomic variables from the combined model to a model generated using solely clinical characteristics, the AU…
Ligero, M.;Garcia-Ruiz, A.;Viaplana, C.;Villacampa, G.;Raciti, M. V.;Landa, J.;Matos, I.;Martin-Liberal, J.;Ochoa-de-Olza, M.;Hierro, C.;Mateo, J.;Gonzalez, M.;Morales-Barrera, R.;Suarez, C.;Rodon, J.;Elez, E.;Brana, I.;Munoz-Couselo, E.;Oaknin, A.;Fasani, R.;Nuciforo, P.;Gil, D.;Rubio-Perez, C.;Seoane, J.;Felip, E.;Escobar, M.;Tabernero, J.;Carles, J.;Dienstmann, R.;Garralda, E.;Perez-Lopez, R.	2021	Radiology	A CT-based Radiomics Signature Is Associated with Response to Immune Checkpoint Inhibitors in Advanced Solid Tumors	2021-01-26	To develop and validate a pretreatment CT-based radiomics signature for the prediction of response to immune checkpoint inhibitors in advanced solid tumors.	A radiomics-clinical signature (including baseline albumin level and lymphocyte count), performed better than a radiomics-only or clinical signature.	Pretreatment CT-based radiomics signature was associated with immune checkpoint inhibitor response, and may reflect the tumour immunophenotype.	• Study is retrospective; • Heterogeneity and lack of standardisation in image acquisition parameters; • Heterogeneity in cancer types; Multiple tumour types were used to develop radiomics signature, and only two tumour types in the validation cohort. • Requires further testing to evaluate whether radiomics signature can select responsive patients for anti–PD-1/PD-L1 immunotherapy. • The primary …	Retrospective	Multiple; Advanced solid tumours	ND	• Contrast-enhanced CT data available (performed within 4 months before biopsy); • No previous immunotherapy treatments before CT; • CT data must be free from artefacts; • Lesions must be measurable from Response Evaluation Criteria in Solid Tumours (RECIST) 1.1; • No lesions with cystic changes or cavitation; • No biopsies performed before CT to avoid biopsy-related changes.	CE-CT	Institutional data	Aug 2012 - May 2018 (cohort 1) Jun 2013 - May 2017 (cohort 2) Dec 2013 - April 2016 (cohort 3) N/A (cohort 4)	198	85 (236 lesions -cohort 1) 46 (140 lesions -cohort 2) 47 (104 lesions - cohort 3)	20 (20 lesions - cohort 4)	IHC	Intratumoural	Semi-automatic	PyRadiomics	103	✓	✓	✓	✓	✓	✓	✓	X	Lesion location (node, liver, lung and others).	X	• Features robust to acquisition parameter (identical or similar convolution kernels) variability were retained (ICC ≥ 0.7); • Features robust to inter-observer variability were retained (ICC ≥ 0.7); • Further selection via Elastic-net regression (10-fold cross-validation)	Generalised linear mixed models (Elastic-net), Cox regression	Categorical variables: N/A Continuous variables: Mann–Whitney U test. Multiple testing: N/A Correlation tests: ICC (test-retest reproducibility, interobserver reproducibility). Diagnostic ability or performance: ROC analysis, AUC determined, model calibration assessed via Hosmer–Lemeshow test. DCA conducted to determine net benefit. Performance between models compared using Akaike information cri…	• The radiomics signature was associated with clinical response to immune checkpoint inhibitors and performed at an AUC of 0.70 (95% CI: 0.64–0.77; p < 0.001) • In terms of classification performance, the AUC for the radiomics signature was 0.70 (95% CI: 0.64–0.77; p < 0.001) in the training set, 0.67 (95% CI: 0.58–0.76; p < 0.001) in the bladder test set, and 0.67 (95% CI: 0.56–0.77; p < 0.001) …
Zhou, J. Y.;Zou, S. J.;Cheng, S. Y.;Kuang, D.;Li, D.;Chen, L. X.;Liu, C.;Yan, J. H.;Zhu, X. H.	2021	Frontiers In Oncology	Correlation Between Dual-Time-Point FDG PET and Tumor Microenvironment Immune Types in Non-Small Cell Lung Cancer	2021-03-18	To investigate the correlations between the metabolic parameters of DTP [18F]-FDG PET images and the tumor microenvironment immune types in patients with NSCLC.	• TIME was classified into four immune types according to the expression of PD-L1 and CD8+ TILs; TMIT-I (PD-L1+, CD8+ TILs+); TMIT-II (PD-L1-, CD8+ TILs-); TMIT-III (PD-L1+, CD8+ TILs-) and TMIT-IV (PD-L1-, CD8+ TILs+). • eSUVmax, eSUVmean, dSUVmax, dSUVmean, DSUVmax, DSUVmean, and DTLG were significantly higher in PD-L1 positive patients and in TMIT-I tumours.	High glucose metabolism on dual time-point [18F]-FDG PET correlated with the TMIT-I (CD8+ and PD-L1+) tumors.	• Limited sample size may have contributed to negative results in this study (i.e. no correlation observed). • Study is retrospective; • Study carried out in a single centre; • Requires further understanding of TIME, given it's complexity and volatility, and its metabolic interactions. • Histology slides were analysed using a semi-quantitative method; Clustering analyses may be needed for increas…	Retrospective	Non-small cell lung cancer	Stage I - IV (pathologic)	• Histologically-confirmed NSCLC; • Baseline PET data available (performed less than 30 days from surgery or biopsy); • Tumor size must be more than 1 cm in diameter; • No previous anti-tumour treatments before surgery or biopsy; • Immunohistochemistry data available.	[18F]-FDG-PET	Institutional data	Dec 2014 - Dec 2017	91	91	NA	IHC	Intratumoural	Semi-automatic	NA	NA	X	X	X	X	X	X	X	X	X	• SUVs: SUVmax, SUVmean; • Metabolic tumour volume; • Total lesion glycolysis; • Change in SUVmax, SUVmean, MTV and TLG	• Features correlated with TILs were retained (Spearman's correlation coefficient ρ > N/A); • Most significant features selected via LASSO regression (10-fold cross-validation); Features with zero coefficients removed.	Logistic regression	Categorical variables: N/A Continuous variables: Shapiro–Wilk test (to assess normality), Mann–Whitney U test, Student’s t-test, ANOVA, Kruskal-Wallis H test. Multiple testing: N/A Correlation tests: Spearman's correlation coefficient. Diagnostic ability or performance: ROC analysis, AUC determined, p-values computed via DeLong method. DCA conducted to evaluate clinical utility and quantify net b…	• Spearman’s correlation coefficients revealed poor correlations between CD8+ TILs in NSCLC with dSUVmean (ρ = 0.212, p = 0.044) and DSUVmean (ρ = 0.209, p = 0.047). • In predicting TMIT-I tumours, the final model (Meta-Sig) performed with an AUC of 0.818 (95% CI: N/A?), sensitivity of 86.36%, specificity of 73.91%
Aoude, L. G.;Wong, B. Z. Y.;Bonazzi, V. F.;Brosda, S.;Walters, S. B.;Koufariotis, L. T.;Naeini, M. M.;Pearson, J. V.;Oey, H.;Patel, K.;Bradford, J. J.;Bloxham, C. J.;Atkinson, V.;Law, P.;Strutton, G.;Bayley, G.;Yang, S.;Smithers, B. M.;Waddell, N.;Miles, K.;Barbour, A. P.	2021	Molecular Cancer Research	Radiomics Biomarkers Correlate with CD8 Expression and Predict Immune Signatures in Melanoma Patients	2021-04-02	To identify PET/CT image characteristics as prognostic biomarkers of survival in patients with stage III/IV melanoma.	The number of tumour-infiltrated CD8+ cells was 2.3 times higher in the MPP4-low (mean of positive pixels [MPP] at spatial scaling factor [SSF] of 4mm)patients.	CT parameters may reflect the tumor immune- microenvironment and survival in melanoma.	Requires validation in future studies.	Retrospective	Melanoma	Stage III - IV	Not described	[18F]-FDG-PET/CT	Institutional data	Jul 2014 - Jul 2018	52	NA	NA	RNA-seq; Multiplex immunofluorescence; Histomorphometry	Intratumoural	Manual	ND	ND	X	✓	X	X	X	X	X	✓	X	• Metabolic tumor volume; • SUVmax; • Total lesion glycolysis; • Number of pixels	NA	Cox regression	Categorical variables: Fisher's exact test Continuous variables: N/A Multiple testing: Benjamini–Hochberg procedure to control FDR. Correlation tests: N/A Diagnostic ability or performance: N/A Survival modelling: Survival analysis via tree-structure model, recursive binary partitioning determined association between OS/PFS and covariates and stratified survival groups. Kaplan–Meier analysis to e…	• The number of tumour-infiltrated CD8+ cells was 2.3 times higher in the MPP4 low patients (p = 0.0166) • Low CD8 expression was associated with a high MPP4-to-SD3 (standard deviation at SSF 3) measurement (p = 0.0028, chi-squared = 11.742). RNAseq analysis indicated that patients with immune hot tumors had low MPP4 values (p = 0.0284). • High CD8+ infiltration correlated with better PFS (p = 0.…
Arefan, D.;Hausler, R. M.;Sumkin, J. H.;Sun, M.;Wu, S. D.	2021	Bmc Cancer	Predicting cell invasion in breast tumor microenvironment from radiological imaging phenotypes	2021-04-07	To develop radiomics signatures predicting, independently, eight immune cells (CD3+ T cells, CD8+ T cells, cytotoxic lymphocytes, NK cells, B lymphocytes, cells originating from monocytes, myeloid dendritic cells, neutrophils) and two stromal cells (endothelial cells, fibroblasts).	• Findings indicate the robustness of radiomic feature extracted from MRI (or CT images in a previous study) in reflecting the association with CD8+ cells.	Breast MRI-derived radiomics were associated with the tumour microenvironment (in terms of the abundance of different immune cell types).	• Limited sample size due to gene expression data not routinely available for most breast cancer patients. • Lack of immunohistochemistry data prompted authors to use MCP-counter methods (which are less robust). • Radiomic features used in this study are not comprehensive, due to the need to keep feature sets compact and to avoid overfitting in an already limited sample size. • Heterogeneity of i…	Retrospective	Breast cancer	Stage I - III	Not described	DCE-MRI	TCGA, TCIA repositories	ND	73	40 (single cohort split)	33 (single cohort split)	MCP-counter	Intratumoural	Manual	PyRadiomics	111	✓	✓	✓	✓	✓	X	✓	X	X	• Aggregate kinetic features; • Heterogeneity kinetic features; • Textural kinetic features	• Features selected via Recursive Feature Elimination.	XGBoost (binary logistic extreme gradient boosting framework).	Categorical variables: N/A Continuous variables: t-test Multiple testing: Benjamini–Hochberg procedure to control FDR. Correlation tests: Linear regression (radiomic features vs cell type abundance). Further correlation test between radiomic feature vs cell type abundance combination (not mentioned what test?) Diagnostic ability or performance: Performance evaluated by leave-one-out cross-validat…	The AUC was 0.74 (95% CI: N/A?) in the leave-one-out cross validation dataset. The AUC was 0.62 (95% CI: N/A?) in the external independent dataset.
Li, J.;Shi, Z.;Liu, F.;Fang, X.;Cao, K.;Meng, Y.;Zhang, H.;Yu, J.;Feng, X.;Li, Q.;Liu, Y.;Wang, L.;Jiang, H.;Lu, J.;Shao, C.;Bian, Y.	2021	Frontiers In Oncology	XGBoost Classifier Based on Computed Tomography Radiomics for Prediction of Tumor-Infiltrating CD8+ T-Cells in Patients With Pancreatic Ductal Adenocarcinoma	2021-05-19	To construct and validate a machine learning model for the prediction of CD8+ TIL expression levels in PDAC using CT radiomic features.	• The XGBoost classifier showed good discrimination of TIL levels. • The rad-score was significantly lower in the CD8-high group than in the CD8-low group.	CT-based XGBoost classifiers can predict the infiltration levels of CD8+ T-cells in PDAC, suggesting utility in identifying potential patients who can benefit from immunotherapies.	• No external validation cohort, restricting generalisability of findings; • Study is retrospective; • Study is from a single centre; • Limited sample size. • Need joint analysis of PD-L1 expression with CD8 expression. • Need to consider peritumoural and intratumoural radiomics. • Prediction performance of XGBoost is not satisfactory, and further deep learning models will be explored in the futu…	Retrospective	Pancreatic ductal adenocarcinoma	T1 - 4, N0 - 2	• Underwent surgical treatment; • Pathologically-confirmed PDAC; • No previous treatments before imaging; • Immunohistochemical CD8 staining data available; • Contrast-enhanced multi-detector CT data (MDCT) available (performed within 1 week before surgery); • Pancreatic lesions can be visualised on MDCT.	CE-CT	Institutional data	Jan 2017 - Dec 2017 (training cohort) Jan 2018 - Apr 2018 (validation cohort)	184	137 (single cohort split)	47 (single cohort split)	IHC	Intratumoural	Manual	PyRadiomics	1409	✓	✓	✓	✓	✓	✓	✓	✓	Tumour size (categorically)	X	• Unstable features (between arterial and portal venous phase images) were removed; • Features must be correlated with CD8 expression; • Most significant features selected via LASSO regression (10-fold cross-validation);	Logistic regression; XGBoost	Categorical variables: Chi-squared test. Continuous variables: Student’s t-test, Kruskal−Wallis H test. Multiple testing: N/A Correlation tests: ICC (inter-observer and intra-observer reproducibility), univariate regression analysis (all variables vs CD8 groups). Diagnostic ability or performance: ROC analysis, AUC determined, model calibration assessed via calibration curves and Hosmer–Lemeshow …	The prediction model combining radiomics features and tumour size has AUC values of 0.75 (95% CI: 0.67–0.83) and 0.67 (95% CI: 0.51–0.83) for the training and validation sets, respectively. The sensitivity, specificity, accuracy, positive predictive value, and negative predictive value for the training set were 80.65%, 60.00%, 0.69, 0.63, and 0.79, respectively, whereas those for the validation s…
Bian, Y.;Liu, Y. F.;Jiang, H.;Meng, Y. H.;Liu, F.;Cao, K.;Zhang, H.;Fang, X.;Li, J.;Yu, J. Y.;Feng, X. C.;Li, Q.;Wang, L.;Lu, J. P.;Shao, C. W.	2021	Abdominal Radiology	Machine learning for MRI radiomics: a study predicting tumor-infiltrating lymphocytes in patients with pancreatic ductal adenocarcinoma	2021-06-29	To develop and validate a machine learning classifier based on MRI, for the pre-operative prediction of TILs in patients with PDAC.	• The XGBoost prediction model showed good discrimination of TIL levels. • Decision curve analysis indicated the clinical usefulness of the XGBoost classifier.	XGBoost-constructed models could predict PDAC TIL levels, suggesting utility in clinical decisions for immunotherapy.	• Study is retrospective; • Study is single-center study; • CD8 staining data could have been more comprehensive, i.e., not just area proportions but also staining intensity and exact location of stains. • PD-1, PD-L1, and CTLA-4 data, should be considered for joint analysis with CD8; Along with predicting immune cell levels, the response to immunotherapy should also be predicted; Future studies …	Retrospective	Pancreatic ductal adenocarcinoma	T1 - 4, N0 - 2	• Underwent surgical treatment; • Pathologically-confirmed PDAC; • No previous treatments before imaging; • Immunohistochemical CD4, CD8 and CD20 staining data available; • Pancreatic contrast-enhanced MRI data available (performed within 1 week before surgery); • Pancreatic lesions can be visualised on MRI.	T1w MRI; T2w MRI; Post-contrast MRI sequences (AP, PPP, PVP)	Institutional data	Jan 2017 - May 2018	156	116 (single cohort split)	40 (single cohort split)	IHC	Intratumoural	Manual	PyRadiomics	1409	✓	✓	✓	✓	✓	✓	✓	✓	• Tumour location: pancreatic head, neck, body, and tail; • T1 and T2 signal intensity in the tumour compared with that in the pancreas: low, iso, and high; • Presence of pancreatitis; • Pancreatic duct cutoff and dilation (>3 mm); • Common bile duct cut-off and dilation (>10 mm); • Parenchymal atrophy; • Contour abnormality; • Presence of pseudocysts and retention cysts; • Vascular invasion (ves…	X	• Features that did not differ between TILs score-high and TILs score-low groups or did not show significant correlations with TILs score expression were excluded (asessed via variance and Spearman's correlation coefficient analysis ρ > N/A); • Most significant (non-zero coefficient) features selected via LASSO regression (10-fold cross-validation); • Features robust to inter-observer and intra-o…	Linear regression; XGBoost	Categorical variables: Chi-square test. Continuous variables: Student’s t-test, Kruskal–Wallis H test. Multiple testing: N/A Correlation tests: Univariate regression analysis (effect size between variables and the TILs score). Diagnostic ability or performance: ROC analysis, AUC determined, model calibration assessed via calibration curves and Hosmer–Lemeshow test. DCA conducted to determine net …	• The Rad-score was significantly lower (p < 0.001) in the high TILs score group (median: −0.07; range −1.62–0.49) than in the TILs score-low group (median: 0.22; range − 0.66–1.44). • The prediction model combining tumour location, radiomics, and tumour size (categorical variable) had an AUC of 0.86 (95% CI 0.79–0.93) and 0.79 (95% CI 0.64–0.93) for the training and validation sets, respectively…
Jeon, S. H.;Lim, Y. J.;Koh, J.;Chang, W. I.;Kim, S.;Kim, K.;Chie, E. K.	2021	Radiotherapy And Oncology	A radiomic signature model to predict the chemoradiation-induced alteration in tumor-infiltrating CD8+ cells in locally advanced rectal cancer	2021-07-12	To develop a radiomic signature for the prediction of CD8+ TIL density changes in chemoradiotherapy of rectal cancer.	• First delta-radiomics study on CD8+ TILs. • A significant correlation was observed between the signature and CD8+ TIL density in the post-CRT dataset A2; No association was found in dataset A3; Association also observed in validation dataset B; In dataset A2, the radiomic score difference predicted changes in CD8+ TIL density.	MRI-derived radiomic signature predicts CRT-induced alterations in CD8+ TILs, suggesting utility in evaluating tumor immune status following neoadjuvant chemoradiation in rectal cancer.	• Heterogeneity in MRI parameters across datasets despite pre-processing; Trade-off between homogeneity and practicality/adaptability of models. • Limited sample size and generalisability; Random sampling not adopted to avoid overfitting of model. • Lack of external validation using pre-treatment datasets. • Biopsy and tissue microarray samples not reflective of whole tissue sections; CD8+ cell d…	Retrospective	Rectal cancer	T2 - 4, N0 - 2	• Histologically-confirmed adenocarcinoma; • Locally advanced tumors with clinical stages: T3 and higher, N1 - 2 stages; • No distant metastasis upon diagnosis; • Treated with conventional fractionation schedule; • Biopsy (pre-chemoradiotherapy and/or post-surgical chemoradiotherapy) tumor tissues available for immunohistochemical staining; • MRI data available (performed pre- and/or post-chemora…	T2w MRI	ND	2005 - 2012 (training cohort) Jan 2019 - Apr 2021 (validation cohort)	113	75 (single cohort split)	38 (single cohort split)	IHC	Intratumoural	Manual	MATLAB	64	X	✓	✓	✓	✓	✓	X	X	X	X	• Features robust to intra- and inter-observer variaility were retained (ICC > 0.8); • Features with potential discriminative ability (assessed via PCA) were retained (ICC < 0.5) • Most significant features selected via LASSO regression (10-fold cross-validation); Features with zero coefficients removed.	Linear regression	Categorical variables: Chi-squared test. Continuous variables: ANOVA, Student's t-test. Multiple testing: N/A Correlation tests: Pearson correlation coefficient (density of CD8+ TILs vs radiomic score). Diagnostic ability or performance: ROC analysis, AUC determined, p-values computed using DeLong method. Performance evaluated via bootstrap resampling (1000 times) as an alternative method of inte…	• The radiomic score was not correlated with the tumor volume, a possible confounding factor that affects each radiomic feature (p = 0.41). • AUC of radiomic score for predicting CD8+ TIL density was 0.760 (95% CI; 0.651–0.839) in the training set and similarly 0.729 (95% CI; 0.556– 0.902) in the validation set. • The AUC value for the entire dataset A1 was 0.748, similar to that of 1000 bootstra…
Chaddad, A.;Daniel, P.;Zhang, M.;Rathore, S.;Sargos, P.;Desrosiers, C.;Niazi, T.	2021	Neurocomputing	Deep radiomic signature with immune cell markers predicts the survival of glioma patients	2021-07-23	To develop a CNN-derived deep radiomic feature (DRF), for predicting treatment response in patients with brain tumours.	CD8+ T-cells correlated with DRFs of FLAIR and T1w MRI.	Findings sug- gestive of associations between deep features, immune cell markers and survival of patients with glioma.	• Requires validation in other datasets. • Use of standard MR imaging sequence; Consideration of ADC, DCE-MRI sequences to improve model accuracy.	ND	Glioma (glioblastoma & lower grade glioma)	Grade I - IV	• Pre-operative MRI data available; • Clinical data available; • Histologically-confirmed LGG or GBM	T1w MRI; T1CE MRI; FLAIR; T2w MRI	TCGA, TCIA repositories	ND	151	100 (single cohort split)	51 (single cohort split)	CIBERSORT	Intratumoural	Semi-automatic	MATLAB	180† †deep learning RFs; 45 for each of four sequences	✓	✓	✓	X	✓	✓	X	X	• Age; • Gender	X	NA; Deep learning study	Neural network-based	Categorical variables: N/A Continuous variables: Wilcoxon test. Multiple testing: Holm-Bonferroni correction to adjust p-values. Correlation tests: Spearman's correlation coefficient. Diagnostic ability or performance: AUC determined, performance also evaluated by leave-one-out cross-validation. Survival modelling: Kaplan–Meier analysis to estimate survival probability, differences between groups…	• AUC highest for DRFs, clinical data and immune markers combined (0.72, corrected p < 0.05). • This did not improve much from radiomics alone (AUC = 0.71) and Immune marker alone had an AUC of 0.62 (corrected p < 0.05).
Bian, Y.;Liu, C.;Li, Q.;Meng, Y.;Liu, F.;Zhang, H.;Fang, X.;Li, J.;Yu, J.;Feng, X.;Ma, C.;Zhao, Z.;Wang, L.;Xu, J.;Shao, C.;Lu, J.	2021	Journal Of Magnetic Resonance Imaging	Preoperative Radiomics Approach to Evaluating Tumor-Infiltrating CD8+ T Cells in Patients With Pancreatic Ductal Adenocarcinoma Using Noncontrast Magnetic Resonance Imaging	2021-08-06	• To develop and validate a machine learning classifier based on non-contrast MRI for the preoperative prediction of CD8+ T cell expression in patients with PDAC. • To develop and validate the radiomic signature of CD8+ T cell in PDAC by extracting the radiomics features from MR images.	• The developed and validated mixed model combined MRI characteristics and 13 selected radiomics features. • The radiomics-only model (included 13 radiomics features), discriminated CD8-high and CD8-low patient groups.	Non-contrast MRI-based radiomics models can preoperatively predict CD8+ T-cell expression in patients with PDAC, suggesting utility in immunotherapy planning.	• This study is retrospective; • This study was completed in a single centre (lack of generalisability). • CD8 staining data could have been more comprehensive, i.e., not just area proportions but also staining intensity and exact location of stains. • PD-1, PD-L1, and CTLA-4 data, should be considered for joint analysis with CD8; Along with predicting immune cell levels, the response to immunoth…	Retrospective	Pancreatic ductal adenocarcinoma	T1 - 4, N0 - 2	• Underwent surgical treatment; • Pathologically-confirmed PDAC; • No previous treatments before imaging; • Immunohistochemical CD8 staining data available; • Pancreatic MRI data available (performed within 1 week before surgery) • Pancreatic lesions can be visualised on MRI.	T1w MRI; T2w MRI	Institutional data	Jan 2017 - May 2018	144	97 (single cohort split)	47 (single cohort split)	IHC	Intratumoural	Manual	PyRadiomics	2232	✓	✓	✓	✓	✓	✓	✓	✓	• Tumour location: pancreatic head, neck, body, and tail; • T1 and T2 signal intensity in the tumour compared with that in the pancreas: low, iso, and high; • Presence of pancreatitis; • Pancreatic duct cutoff and dilation (>3 mm); • Common bile duct cutoff and dilation (>10 mm); • Parenchymal atrophy; • Contour abnormality; • Presence of pseudocysts and retention cysts; • Vascular invasion (vess…	X	• Feature selection involved Wilcoxon rank-sum tests; • Most significant features selected via LASSO regression (10-fold cross-validation); Features with zero coefficients removed. • Features robust to inter-observer and intra-observer variability were retained (ICC > 0.75);	Linear discriminant analysis classifier.	Categorical variables: Chi-square test, kappa statistic (inter-rater agreement). Continuous variables: Student’s t-test, Kruskal–Wallis H test. Multiple testing: N/A Correlation tests: N/A Diagnostic ability or performance: ROC analysis, AUC determined, p-values computed using DeLong method, model calibration assessed via calibration curves and Hosmer–Lemeshow test. DCA conducted to determine net…	• LDA model yielded AUCs of 0.85 (95% CI: 0.77–0.92) and 0.76 (95% CI: 0.61–0.87) in the training and validation cohorts, respectively. • The accuracy, sensitivity, and specificity of the LDA model were 77.3%, 89.1%, and 72.5%, respectively, in the training cohort and 74.5%, 72.7%, and 76.0%, respectively, in the validation cohort. • The mixed model, which combined the 13 radiomics features and 1…
Min, J.;Dong, F.;Wu, P.;Xu, X.;Wu, Y.;Tan, Y.;Yang, F.;Chai, Y.	2021	Onco Targets Ther	A Radiomic Approach to Access Tumor Immune Status by CD8(+)TRMs on Surgically Resected Non-Small-Cell Lung Cancer	2021-09-27	• To screen the radiomic features associated with CD8+ TRMs as targets in NSCLC surgical specimens. • To establish a radiomics-based predictive model for the assessment of the local immune status, which may provide a scientific reference for lung cancer treatment strategies.	• The radiomics model discriminated high- from low-CD8+ TRMs.	CT radiomic models can predict NSCLC immune status, suggesting utility in treatment decisions.	• Study is retrospective; • Study is from a single centre. • Limited sample size; Requires more data from multiple centers to validate results. • Requires further validation to evaluate the predicitbe ability of developed model in clinical practice.	Retrospective	Non-small cell lung cancer	Stage IB - IIIA	• Stage IB to IIIA disease; • Pathologically-confirmed NSCLC; • Preoperative thin-section CT data available (performed within 1 month before surgery) • Lesions on CT have sufficient image quality for radiomics; • Adequacy of tissue samples for immune cell analysis; • Complete clinical data available; • No history of drug abuse or medications with potential impact on lung diseases; • No active pne…	CT	Institutional	ND	97	79 (single cohort split)	18 (single cohort split)	FACS	Intratumoural	Manual	PyRadiomics	107	✓	✓	✓	✓	✓	✓	✓	X	• Tumour boundary type; • Tumour texture type; • Tumour pathology type; • Lymph node metastasis type	X	• Features robust to intra-observer variability were retained (ICC > 0.8); • Features significantly different between high and low CD8+ TRM groups were assessed using the t-tests and Wilcoxon rank-sum tests.	Neural network-based	Categorical variables: N/A Continuous variables: t-test, Wilcoxon rank-sum test Multiple testing: N/A Correlation tests: N/A Diagnostic ability or performance: ROC analysis, AUC determined, sensitivity, specificity, accuracy reported. Survival modelling: N/A Other: N/A	• In the training set, the radiomic model had good discrimination capacity and performed with an AUC of 0.788 (95% CI: N/A?), sensitivity of 0.5385, specificity of 0.7500 and accuracy of 0.6456 for discriminating the high from the low CD8+ TRMs groups. • In the validation set, the radiomic model had a similar discrimination capacity with an AUC of 0.753 (95% CI: N/A?), sensitivity of 0.4444, spec…
Zhou, J.;Zou, S.;Kuang, D.;Yan, J.;Zhao, J.;Zhu, X.	2021	Frontiers in Oncology	A Novel Approach Using FDG-PET/CT-Based Radiomics to Assess Tumor Immune Phenotypes in Patients With Non-Small Cell Lung Cancer	2021-11-17	To assess the predictive ability of [18F]-FDG PET/CT-based radiomics of TMITs in NSCLC.	NGTDM_Contrast had a strong correlation with CD8+TILs, and heterogeneous distribution of CD8+ TILs may have contributed to the heterogeneity pattern of tumor metabolism.	Developed Rad-score may predict tumour immune phenotypes.	• Study was carried out in a single-centre; Requires validation in multi-centre datasets; • Heterogeneous datasets (including squamous cell carcinoma and adenocarcinoma);	Retrospective	Non-small cell lung cancer	Stage I-IV	• [18F]-FDG-PET/CT available (performed within 30 days of surgery); • Immunohistochemistry data available. • No previous anti-tumour treatments before surgery; • Tumour size ≥1 cm • Histologically-confirmed NSCLC	[18F]-FDG-PET/CT	Institutional data	December 2014 - December 2017	103	71 (single cohort split)	32 (single cohort split)	IHC	Intratumoural	Semi-automatic	LIFEx	103† †53 PET features, 51 CT features	✓	✓	✓	✓	✓	✓	X	X	X	SUVs: SUVmax, SUVmin, SUVstd, SUVpeak, and SUVmean. • Total lesion glycolysis;	• Features robust to inter-observer variability were retained (ICC ≥ 0.75); • Features with signficant differences among different tumour microenvironment types were retained; • Most significant features selected via LASSO regression (10-fold cross-validation); Features with zero coefficients removed.	Logistic regression	Categorical variables: Fisher’s exact test. Continuous variables: Mann–Whitney U test. Multiple testing: N/A Correlation tests: Spearman's correlation coefficient. Diagnostic ability or performance: ROC analysis, AUC determined, DCA conducted to evaluate clinical utility and quantify net benefits. Survival modelling: N/A Other: N/A	• For the developed Rad-score, AUC was 0.800 (95% CI: 0.688–0.885) and 0.794 (95% CI: 0.615–0.916) in the training and validation sets respectively. • A multivariate model combining the rad-score and clinical parameters (smoking), achieved a slightly higher AUC of 0.838 (95% CI: 0.731–0.914) and 0.811 (95% CI: 0.634–0.927) in the training and validation sets respectively. • Both Rad-score and mul…

## Sheet: TABLE S3
Table S3 - Study eligibility decision trail (for systematically-searched and manually-included articles) from the first reviewer.
Author	Year	Journal	Title	Exclude/include at title level?	Reason for exclusion	Abstract	Exclude/Include at abstract level?	Reason for exclusion	Full text (via DOI)	Exclude/Include at full text level?	Reason for exclusion
Millard, C. B.;Meier, H. L.;Broomfield, C. A.	1994	Biochim Biophys Acta	Exposure of human lymphocytes to bis-(2-chloroethyl)sulfide solubilizes truncated and intact core histones	Exclude	Not in cancer	Bis-(2-chloroethyl)sulfide (BCES) is a radiomimetic, bifunctional alkylating agent that cross-links DNA, disrupts higher-order nuclear structure and selectively kills rapidly proliferating cell types. While chemically fractionating primary, human lymphocytes after challenge with cytotoxic doses of BCES, we detected a 12,900 M(r) polypeptide in 1.0 M NaCl extracts of exposed cells that was markedl…			http://doi.org/10.1016/0167-4889(94)90273-9;10.1016/0167-4889(94)90273-9.
Moncrief, J. S.;Obiso, R., Jr.;Barroso, L. A.;Kling, J. J.;Wright, R. L.;Van Tassell, R. L.;Lyerly, D. M.;Wilkins, T. D.	1995	Infect Immun	The enterotoxin of Bacteroides fragilis is a metalloprotease	Exclude	Not in humans	During the past decade, strains of Bacteroides fragilis that produce an enterotoxin have been implicated in diarrheal disease in animals and humans. The extracellular enterotoxin has been purified and characterized as a single polypeptide (M(r), approximately 20,000). Single specific primer-PCR was used to clone a portion of the B. fragilis enterotoxin gene. The recombinant protein expressed by t…			http://doi.org/10.1128/iai.63.1.175-181.1995
Pope, T. W.;Raymond, L.;Foresman, L.;Pinson, D.;Joag, S. V.;Marcario, J.;Berman, N. E. J.;Raghavan, R.;Cheney, P. D.;Narayan, O.;Wilkinson, S.;Gordon, M. A.	1997	Journal Of Neuroscience Methods	Texture analysis of cerebral white matter in SIV-infected macaque monkeys	Exclude	Not in humans	Image texture analysis is used in a wide variety of applications in medical research. Neurovirulent simian immunodeficiency virus (SIV) infection in monkeys is considered a good model for HIV-I infection in humans and causes neuropathological changes in white matter which can include diffuse myelin pallor, subtle white matter astrocytosis, perivascular macrophage infiltrates, and microglial nodul…			http://doi.org/10.1016/S0165-0270(97)02257-7
Nikula, T. K.;McDevitt, M. R.;Finn, R. D.;Wu, C. C.;Kozak, R. W.;Garmestani, K.;Brechbiel, M. W.;Curcio, M. J.;Pippin, C. G.;Tiffany-Jones, L.;Geerlings, M. W.;Apostolidis, C.;Molinet, R.;Geerlings, M. W.;Gansow, O. A.;Scheinberg, D. A.	1999	Journal Of Nuclear Medicine	Alpha-emitting bismuth cyclohexylbenzyl DTPA constructs of recombinant humanized anti-CD33 antibodies: Pharmacokinetics, bioactivity, toxicity and chemistry	Exclude	Not radiomics	The alpha-particle-emitting radionuclides have several physical characteristics that make them attractive candidates for radioimmunotherapy: (a) high linear energy transfer; (b) short path lengths (50-80 mu m); and (c) limited ability of cells to repair damage to DNA. This article describes the pharmacokinetic, bioactivity, toxicity and chemical characteristics of cr-particle-emitting, Bi-213 and…			No DOI (search online)
McDevitt, M. R.;Barendswaard, E.;Ma, D.;Lai, L.;Curcio, M. J.;Sgouros, G.;Ballangrud, A. M.;Yang, W. H.;Finn, R. D.;Pellegrini, V.;Geerlings, M. W.;Lee, M.;Brechbiel, M. W.;Bander, N. H.;Cordon-Cardo, C.;Scheinberg, D. A.	2000	Cancer Research	An alpha-particle emitting antibody ([Bi-213]J591) for radioimmunotherapy of prostate cancer	Exclude	Not radiomics	A novel Lu-particle emitting monoclonal antibody construct targeting the external domain of prostate-specific membrane antigen (PSMA) was prepared and evaluated in vitro and bl vivo, The chelating agent, N-[2-amino-3-(p-isothiocyanatophen-yl)propyl]-trans-cyclohexane-1,2-diamine-N,N',N',N",N"-pentaacetic acid, was appended to J591 monoclonal antibody to stably bind the Bi-213 radiometal ion. Bism…			No DOI (search online)
Eliat, P. A.;Lechaux, D.;Gervais, A.;Rioux-Leclerc, N.;Franconi, F.;Lemaire, L.;Dazord, L.;Catros-Quemener, V.;De Certaines, J. D.	2001	Anticancer Research	Is magnetic resonance imaging texture analysis a useful tool for cell therapy in vivo monitoring?	Exclude	Not radiomics	Assessment of anti-tumor treatment efficiency is usually done by measuring tumor size. Treatment may however induce changes in the tumor other than tumor size. Magnetic Resonance Imaging Texture Analysis (MRI-TA) is presently used to follow activated lymphocyte cell therapy. We used a 7T microimager to acquire high-resolution MR images of an experimental liver metastasis from colon carcinoma in r…			No DOI (search online)
Graczyk, T. K.;Mudakikwa, A. B.;Cranfield, M. R.;Eilenberger, U.	2001	Parasitology Research	Hyperkeratotic mange caused by Sarcoptes scabiei (Acariformes : Sarcoptidae) in juvenile human-habituated mountain gorillas (Gorilla gorilla beringei)	Exclude	Not in humans	To facilitate ecotourism and behavioral research, free-ranging mountain gorillas (Gorilla gorilla beringei) have been habituated to humans. During routine health monitoring, five juvenile gorillas were observed with active crusted dermatitis and alopecia. Papular and vesicular lesions and crusts with papular eruption and oozing were numerous and disseminated over the body of one gorilla with a co…			No DOI (search online)
Gorczyca, W.;Weisberger, J.;Liu, Z.;Tsang, P.;Hossein, M.;Wu, C. D.;Dong, H.;Wong, J. Y. L.;Tugulea, S.;Dee, S.;Melamed, M. R.;Darzynkiewicz, Z.	2002	Cytometry	An approach to diagnosis of T-cell lymphoproliferative disorders by flow cytometry	Exclude	Not in cancer	T-cell lymphoproliferative disorders are among the most challenging diagnoses in hematopathology. Unlike the more common B-cell disorders, in which clonality is often readily discernible by surface immunoglobulin light chain restriction, there is no specific immunophenotypic signature that is diagnostic of a clonal T-cell population. Immunophenotypic criteria that are helpful in the diagnosis of …			http://doi.org/10.1002/cyto.10003
Mitchell, P.;Lee, F. T.;Hall, C.;Rigopoulos, A.;Smyth, F. E.;Hekman, A. M.;van Schijndel, G. M.;Powles, R.;Brechbiel, M. W.;Scott, A. M.	2003	Journal Of Nuclear Medicine	Targeting primary human Ph+ B-cell precursor leukemia-engrafted SCID mice using radiolabeled anti-CD19 monoclonal antibodies	Exclude	Not in humans	The Philadelphia chromosome translocation (Ph+) confers a poor prognosis in patients with acute lymphocytic leukemia (ALL). CD19 is highly expressed (CD19(+)) on ALL cells and is an attractive target for antibody-based therapies. CLB-CD19 is an IgG1kappa murine monoclonal antibody (mAb) directed against an epitope on the CD19 antigen. Methods: Radiolabeled CLB-CD19 antibody was evaluated for targ…			No DOI (search online)
Moadel, R. M.;Nguyen, A. V.;Lin, E. Y.;Lu, P.;Mani, J.;Blaufox, M. D.;Pollard, J. W.;Dadachova, E.	2003	Breast Cancer Research	Positron emission tomography agent 2-deoxy-2-[F-18] fluoro-D-glucose has a therapeutic potential in breast cancer	Exclude	Not radiomics	Background: Novel approaches are needed for breast cancer patients in whom standard therapy is not effective. 2-Deoxy-2[F-18]fluoro-D-glucose (F-18-FDG) was evaluated as a potential radiomolecular therapy agent in breast cancer animal models and, retrospectively, in patients with metastatic breast cancer. Methods: Polyoma middle T antigen (PyMT) and mouse mammary tumor virus-NeuT transgenic mice …			http://doi.org/10.1186/bcr643
Prosst, R. L.;Grobholz, R.;Kilian, A. K.;Post, S.	2003	Deutsche Medizinische Wochenschrift	Mimikry eines leberabszesses als hepatozelluläres karzinom	Exclude	Not in English	History: We report on a 82 year-old male who presented with chronic pain in the right upper abdomen, nausea and vomitus. An uncomplicated laparoscopic cholecystectomy occurred eight years and a hepatitis 60 years before. Clinical examination showed a normal abdominal status without palpable liver, spleen, enlarged lymph nodes or masses. He had no icteric skin and sclera. Investigations: The patie…			http://doi.org/10.1055/s-2003-42156
Serin, E.;Gümürdülü, Y.;Özer, B.;Kayaselçuk, F.;Tuncer, I.	2003	Thod - Turk Hematoloji-Onkoloji Dergisi	Intestinal T-cell lymphoma unlike lymphoma secondary to celiac disease: A case of a middle-aged male	Exclude	Single case-study	Gastrointestinal T-cell lymphomas are heterogeneous, but the best characterized forms are associated with celiac disease. Recent reports have described a variety of this tumor that differs from that typically seen in celiac disease, but the etiology of this form is unknown. Most patients develop intestinal T-cell lymphomas in their sixth or seventh decade, but younger individuals are also affecte…			No DOI (search online)
Price, S. J.;Pena, A.;Burnet, N. G.;Jena, R.;Green, H. A. L.;Carpenter, T. A.;Pickard, J. D.;Gillard, J. H.	2004	European Radiology	Tissue signature characterisation of diffusion tensor abnormalities in cerebral gliomas	Include?		The inherent invasiveness of malignant cells is a major determinant of the poor prognosis of cerebral gliomas. Diffusion tensor MRI (DTI) can identify white matter abnormalities in gliomas that are not seen on conventional imaging. By breaking down DTI into its isotropic (p) and anisotropic (q) components, we can determine tissue diffusion "signatures". In this study we have characterised these a…	Exclude	Not CD8 TILs	http://doi.org/10.1007/s00330-004-2381-6
Saleh, A.;Schroeter, M.;Jonkmanns, C.;Hartung, H. P.;Mödder, U.;Jander, S.	2004	Brain	In vivo MRI of brain inflammation in human ischaemic stroke	Exclude	Not in cancer	Inflammation contributes to brain damage caused by ischaemic stroke. Macrophages, as the prevailing inflammatory cell population in stroke lesions, can be visualized using ultrasmall superparamagnetic iron oxide (USPIO) as a cell-specific contrast agent for MRI. In this single-centre open-labelled clinical phase II study we tested the potential of USPIO-enhanced MRI for macrophage imaging in huma…			http://doi.org/10.1093/brain/awh191;10.1093/brain/awh191. Epub 2004 May 5.
Sironi, L.;Guerrini, U.;Tremoli, E.;Miller, I.;Gelosa, P.;Lascialfari, A.;Zucca, I.;Eberini, I.;Gemeiner, M.;Paoletti, R.;Gianazza, E.	2004	Journal Of Neuroscience Research	Analysis of pathological events at the onset of brain damage in stroke-prone rats: A proteomics and magnetic resonance imaging approach	Exclude	Not in humans	Spontaneously hypertensive stroke-prone rats (SHRSP) develop brain abnormalities invariably preceded by the accumulation of acute-phase proteins in body fluids. This study describes the sequence of pathological events, and in particular the involvement of inflammation, at the onset of brain injury in this animal model. In SHRSP subjected to permissive dietary treatment, the appearance of brain da…			http://doi.org/10.1002/jnr.20219
Choi, N.;Son, D. S.;Lee, J.;Song, I. S.;Kim, K. A.;Park, S. H.;Lim, Y. S.;Seo, G. J.;Han, J. H.;Kim, H.;Lee, H. W.;Kang, J. J. H.;Seo, J. S.;Kim, J. H.;Kim, J.	2006	Journal Of Thoracic Oncology	The signature from messenger RNA expression profiling can predict lymph node metastasis with high accuracy for non-small cell lung cancer	Exclude	Not radiomics	Background: The extent of regional lymph node (LN) metastasis is the most important factor in the evaluation of resectability and prognosis of non-small cell lung cancer (NSCLC) to increase the chance of complete cure. The authors attempted to deduce a group of genes from the analysis of mRNA expression profiles of the tumor tissues of NSCLC patients with or without LN metastasis, and make a clas…			No DOI (search online)
Harari, A.;Cellerai, C.;Pantaleo, G.	2006	Current Opinion In Hiv And Aids	Role of HIV-1-specific CD4 T cells	Exclude	Review	Purpose of review Most of the studies investigating antiviral immunity have predominantly focused on CD8 T cells. However, numerous recent studies have highlighted the importance of HIV-1-specific CD4 T cells in the antiviral immune response, and have also revealed the high level of complexity and heterogeneity of the virus-specific CD4 T-cell responses. An understanding of the role of these key …			http://doi.org/10.1097/01.COH.0000194103.28063.35
Juszczynski, P.;Kutok, J. L.;Li, C.;Mitra, J.;Aguiar, R. C. T.;Shipp, M. A.	2006	Molecular And Cellular Biology	BAL1 and BBAP are regulated by a gamma interferon-responsive bidirectional promoter and are overexpressed in diffuse large B-cell lymphomas with a prominent inflammatory infiltrate	Exclude	Not radiomics	BAL1 is a transcription modulator that is overexpressed in chemoresistant, diffuse large B-cell lymphomas (DLBCLs). BAL1 complexes with a recently described DELTEX family member termed BBAP. Herein, we characterized BAL1 and BBAP expression in primary DLBCL subtypes defined by their comprehensive transcriptional profiles. BAL1 and BBAP were most abundant in lymphomas with a brisk host inflammator…			http://doi.org/10.1128/MCB.02351-05
Penttinen, P.;Pelkonen, J.;Huttunen, K.;Hirvonen, M. R.	2006	Toxicology And Applied Pharmacology	Co-cultivation of Streptomyces californicus and Stachybotrys chartarum stimulates the production of cytostatic compound(s) with immunotoxic properties	Exclude	Not in humans	We have recently shown that the actinobacterium Streptomyces californicus and the fungus Stachybotrys chartarum originating from moisture damaged buildings possess both immunotoxic and immunostimulatory characteristics, which are synergistically potentiated by microbial interaction. In the search for the causative agent(s) behind the immunotoxicity, the cytostatic effects of the co-cultivated spo…			http://doi.org/10.1016/j.taap.2006.09.010
Albertsson, P.;Basse, P. H.;Edsparr, K.;Kim, M. H.;Golfarb, R. H.;Kitson, R. P.;Lennernas, B.;Nannmark, U.;Johansson, B. R.	2007	Scandinavian Journal Of Immunology	Differential locomotion of long- and short-term IL-2-activated murine natural killer cells in a model matrix environment	Exclude	Not radiomics	Tumour infiltration by activated natural killer (A-NK) cells is a pre-requisite for tumour eradication by adoptive NK cell transfer. Extravasated A-NK cells do not always succeed in reaching the crucial target cell conjugation. Therefore, we wished to study A-NK cell locomotion and interactions with melanoma cells in a matrix environment (Matrigel) by electron, confocal and fluorescence microscop…			http://doi.org/10.1111/j.1365-3083.2007.01956.x
Alexe, G.;Dalgin, G. S.;Scanfeld, D.;Tamayo, P.;Mesirov, J. P.;DeLisi, C.;Harris, L.;Barnard, N.;Martel, M.;Levine, A. J.;Ganesan, S.;Bhanot, G.	2007	Cancer Research	High expression of lymphocyte-associated genes in node-negative HER2+ breast cancers correlates with lower recurrence rates	Exclude	Not radiomics	Gene expression analysis has identified biologically relevant subclasses of breast cancer. However, most classification schemes do not robustly cluster all HER2+ breast cancers, in part due to limitations and bias of clustering techniques used. In this article, we propose an alternative approach that first separates the HER2+ tumors using a gene amplification signal for Her2/neu amplicon genes an…			http://doi.org/10.1158/0008-5472.CAN-07-0539
Bonnefoi, H.;Potti, A.;Delorenzi, M.;Mauriac, L.;Campone, M.;Tubiana-Hulin, M.;Petit, T.;Rouanet, P.;Jassem, J.;Blot, E.;Becette, V.;Farmer, P.;André, S.;Acharya, C. R.;Mukherjee, S.;Cameron, D.;Bergh, J.;Nevins, J. R.;Iggo, R. D.	2007	Lancet Oncol	Validation of gene signatures that predict the response of breast cancer to neoadjuvant chemotherapy: a substudy of the EORTC 10994/BIG 00-01 clinical trial	Exclude	Not radiomics	BACKGROUND: We have previously described gene-expression signatures that predict growth inhibitory and cytotoxic effects of common chemotherapeutic drugs in vitro. The aim of this study was to confirm the validity of these gene-expression signatures in a large series of patients with oestrogen-receptor-negative breast tumours who were treated in a phase III neoadjuvant clinical trial. METHODS: Th…			http://doi.org/10.1016/s1470-2045(07)70345-5;10.1016/S1470-2045(07)70345-5. Epub 2007 Nov 19.
Jenkins, M. R.;Kedzierska, K.;Doherty, P. C.;Turner, S. J.	2007	Journal Of Immunology	Heterogeneity of effector phenotype for acute phase and memory influenza A virus-specific CTL	Exclude	Not radiomics	Ag-specific, CD8(+) CTLs clear influenza A viruses from the lung via granzyme (Gzm) and perforin-dependent mechanisms. Ex vivo analysis of perforin-Gzm mRNA profiles demonstrated substantial heterogeneity in patterns of effector mRNA transcription of CD8(+) (DNP366)-N-b- or D(b)PA(224)-specific CTL. The only difference between the two epitope-specific sets was apparent very early after infection …			http://doi.org/10.4049/jimmunol.179.1.64
Zhong, W. M.;Dixit, S. B.;Mallis, R. J.;Arthanari, H.;Lugovskoy, A. A.;Beveridge, D. L.;Wagner, G.;Reinherz, E. L.	2007	Journal Of Molecular Biology	CTL recognition of a protective immunodominant influenza a virus nucleoprotein epitope utilizes a highly restricted V beta but diverse V alpha repertoire: Functional and structural implications	Exclude	Not radiomics	To investigate protective immunity conferred by CTL against viral pathogens, we have analyzed CD8(+) T cell responses to the immunodominant nucleoprotein epitope (NP366-374) of influenza A virus in 136 mice during primary and secondary infections in vivo. Unlike the highly biased TCRV beta repertoire, the associated V alpha repertoire specific for the NP366-374/D-b ligand is quite diverse. Noneth…			http://doi.org/10.1016/j.jmb.2007.06.057
Chaitanya, G. V.;Babu, P. P.	2008	Brain Research	Multiple apoptogenic proteins are involved in the nuclear translocation of Apoptosis Inducing Factor during transient focal cerebral ischemia in rat	Exclude	Not in humans	Apoptosis Inducing Factor is a mitochondrial protein which upon translocation to nucleus causes large scale DNA fragmentation. The stimulus for the cytosolic release and nuclear translocation for this protein still remains to be understood. The role of calpains, cathepsin-b, Poly ADP (ribose) Polymerase and granzyme-b in the nuclear translocation of AIF has been investigated in the pathology of c…			http://doi.org/10.1016/j.brainres.2008.09.075
Goglia, U.;Ferone, D.;Sidoti, M.;Spaziante, R.;Dadati, P.;Ravetti, J. L.;Villa, G.;Bodei, L.;Paganelli, G.;Minuto, F.;Giusti, M.	2008	Pituitary	Treatment of a pituitary metastasis from a neuroendocrine tumour: case report and literature review	Exclude	Review	Herein we report a rare case of a pituitary metastasis from a neuroendocrine tumour mimicking an adenoma. Moreover, starting from this unusual case, the relevant literature concerning the diagnosis and management of patients with metastasis at pituitary level is reviewed. A 69-year-old woman was admitted to our Unit for severe headache, diplopia, and critical visual field impairment. MRI showed a…			http://doi.org/10.1007/s11102-007-0038-6;10.1007/s11102-007-0038-6.
Haining, W. N.;Ebert, B. L.;Subrmanian, A.;Wherry, E. J.;Eichbaum, Q.;Evans, J. W.;Mak, R.;Rivoli, S.;Pretz, J.;Angelosanto, J.;Smutko, J. S.;Walker, B. D.;Kaech, S. M.;Ahmed, R.;Nadler, L. M.;Golub, T. R.	2008	Journal Of Immunology	Identification of an evolutionarily conserved transcriptional signature of CD8 memory differentiation that is shared by T and B cells	Exclude	Not radiomics	After Ag encounter, naive lymphocytes differentiate into populations of memory cells that share a common set of functions including faster response to Ag re-exposure and the ability to self-renew. However, memory lymphocytes in different lymphocyte lineages are functionally and phenotypically diverse. It is not known whether discrete populations of T and B cells use similar transcriptional progra…			http://doi.org/10.4049/jimmunol.181.3.1859
Kutty, T. R. G.;Nair, M. R.;Sengupta, P.;Basak, U.;Kumar, A.;Kamath, H. S.	2008	Journal Of Nuclear Materials	Characterization of (Th,U)O-2 fuel pellets made by impregnation technique	Exclude	Not radiomics	Impregnation technique is an attractive alternative for manufacturing highly radiotoxic U-233 bearing thoria based mixed oxide fuel pellets, which are remotely treated in hot cell or shielded glove-box facilities. This technique is being investigated to fabricate the fuel for the forthcoming Indian Advanced Heavy Water Reactor (AHWR). In the impregnation process, porous ThO2 pellets are prepared …			http://doi.org/10.1016/j.jnucmat.2007.07.004
Shi, H.;Lambert, J. M. R.;Hautefeuille, A.;Bykov, V. J. N.;Wiman, K. G.;Hainaut, P.;de Fromentel, C. C.	2008	Carcinogenesis	In vitro and in vivo cytotoxic effects of PRIMA-1 on hepatocellular carcinoma cells expressing mutant p53ser249	Exclude	Not radiomics	Hepatocellular carcinoma (HCC) is highly lethal due to limited curative options. In high-incidence regions, such as parts of Africa and Southeastern Asia, > 50% of cases carry an AGG to AGT mutation at codon 249 of the TP53 gene, considered as a 'signature' of mutagenesis by aflatoxins. The protein product, p53ser249, may represent a therapeutic target for HCC. The small molecule p53 reactivation…			http://doi.org/10.1093/carcin/bgm266
Caccamo, N.;Guggino, G.;Meraviglia, S.;Gelsomino, G.;Di Carlo, P.;Titone, L.;Bocchino, M.;Galati, D.;Matarese, A.;Nouta, J.;Klein, M. R.;Salerno, A.;Sanduzzi, A.;Dieli, F.;Ottenhoff, T. H. M.	2009	Plos One	Analysis of Mycobacterium tuberculosis-Specific CD8 T-Cells in Patients with Active Tuberculosis and in Individuals with Latent Infection	Exclude	Not radiomics	CD8 T-cells contribute to control of Mycobacterium tuberculosis infection, but little is known about the quality of the CD8 T-cell response in subjects with latent infection and in patients with active tuberculosis disease. CD8 T-cells recognizing epitopes from 6 different proteins of Mycobacterium tuberculosis were detected by tetramer staining. Intracellular cytokines staining for specific prod…			http://doi.org/10.1371/journal.pone.0005528
Chaitanya, G. V.;Kolli, M.;Babu, P. P.	2009	Neuropathology	Granzyme-b mediated cell death in the spinal cord-injured rat model	Exclude	Not in humans	Spinal cord injury initiates a complex series of inflammatory and immune responses including the influx of monocytes, macrophages, T-cells, NK cells and so on, into the injured area. In the present study, we found a significant increase in the levels of granzyme-b (gra-b) from the first day after the transection until the third day, with decrease in intensity thereafter. The chemokine IP-10/CXCL1…			http://doi.org/10.1111/j.1440-1789.2008.00980.x
Derhovanessian, E.;Larbi, A.;Pawelec, G.	2009	Current Opinion In Immunology	Biomarkers of human immunosenescence: impact of Cytomegalovirus infection	Exclude	Not in cancer	Age-associated failing systemic immunity, loosely termed 'immunosenescence', is thought to contribute to the increased incidence and severity of infectious disease in old people. It would therefore be of great practical as well as academic interest to accurately identify which of the multitude of alterations to immune parameters thus far reported are causally related to a person's clinically unfa…			http://doi.org/10.1016/j.coi.2009.05.012
Eid, R. E.;Rao, D. A.;Zhou, J.;Lo, S. F. L.;Ranjbaran, H.;Gallo, A.;Sokol, S. I.;Pfau, S.;Pober, J. S.;Tellides, G.	2009	Circulation	Interleukin-17 and Interferon-gamma Are Produced Concomitantly by Human Coronary Artery-Infiltrating T Cells and Act Synergistically on Vascular Smooth Muscle Cells	Exclude	Not in cancer	Background - Atherosclerosis is an inflammatory disease in which interferon (IFN)-gamma, the signature cytokine of Th1 cells, plays a central role. We investigated whether interleukin (IL)-17, the signature cytokine of Th17 cells, is also associated with human coronary atherosclerosis. Methods and Results - Circulating IL-17 and IFN-gamma were detected in a subset of patients with coronary athero…			http://doi.org/10.1161/CIRCULATIONAHA.108.827618
Fleming, N. I.;Trivett, M. K.;George, J.;Slavin, J. L.;Murray, W. K.;Moseley, J. M.;Anderson, R. L.;Thomas, D. M.	2009	Cancer Research	Parathyroid Hormone-Related Protein Protects against Mammary Tumor Emergence and Is Associated with Monocyte Infiltration in Ductal Carcinoma In situ	Exclude	Not radiomics	Parathyroid hormone-related protein (PTHrP) is required for mammary gland development and promotes the growth of breast cancer metastases within bone. However, there are conflicting reports of the prognostic significance of its expression in primary breast cancers. To study the role of PTHrP in early breast cancer, the effect of conditional deletion of PTHrP was examined in the context of neu-ind…			http://doi.org/10.1158/0008-5472.CAN-09-0194
Li, C.;Kim, S. W.;Rai, D.;Bolla, A. R.;Adhvaryu, S.;Kinney, M. C.;Robetorye, R. S.;Aguiar, R. C. T.	2009	Blood	Copy number abnormalities, MYC activity, and the genetic fingerprint of normal B cells mechanistically define the microRNA profile of diffuse large B-cell lymphoma	Exclude	Not radiomics	MicroRNA (miRNA) deregulation contributes to cancer pathogenesis. However, analysis of miRNAs in diffuse large B-cell lymphoma (DLBCL) has been hindered by a focus on cell lines, limited number of miRNAs examined, and lack of copy number data. To address these restrictions, we investigated genomewide miRNA expression and copy number data in 86 DLBCLs. Permutation analysis showed that 63 miRNAs we…			http://doi.org/10.1182/blood-2009-01-202028
Ndongala, M. L.;Peretz, Y.;Boulet, S.;Doroudchi, M.;Yassine-Diab, B.;Boulassel, M. R.;Rouleau, D.;Tremblay, C.;LeBlanc, R.;Routy, J. P.;Sekaly, R. P.;Bernard, N. F.	2009	Clinical Immunology	HIV Gag p24 specific responses secreting IFN-gamma and/or IL-2 in treatment-naive individuals in acute infection early disease (AIED) are associated with low viral load	Exclude	Not in cancer	HIV-specific immune responses in acute infection early disease (AIED) may be effective at controlling viral replication and in establishing viral toad (VL) set point. However, evidence correlating the function and specificity of these responses with the VL set point is lacking. To address this issue, we screened cells from 59 treatment-naive HIV infected individuals (33 in AIED and 26 progressors…			http://doi.org/10.1016/j.clim.2008.11.006
Parish, I. A.;Kaech, S. M.	2009	Current Opinion In Immunology	Diversity in CD8(+) T cell differentiation	Exclude	Not in cancer	CD8(+) T cells are key effector cells of the adaptive immune system, however their activity must be tightly regulated to allow pathogen clearance whilst preventing immunopathology and autoimmunity. In this review, we summarise the diversity of responses that CD8(+) T cells make to antigenic stimulation with a focus on how CD8(+) T cell responses are regulated to achieve different immune outcomes.…			http://doi.org/10.1016/j.coi.2009.05.008
Parish, I. A.;Rao, S.;Smyth, G. K.;Juelich, T.;Denyer, G. S.;Davey, G. M.;Strasser, A.;Heath, W. R.	2009	Blood	The molecular signature of CD8(+) T cells undergoing deletional tolerance	Exclude	Not in cancer	Peripheral tolerance induction is critical for the maintenance of self-tolerance and can be mediated by immunoregulatory T cells or by direct induction of T-cell anergy or deletion. Although the molecular processes underlying anergy have been extensively studied, little is known about the molecular basis for peripheral T-cell deletion. Here, we determined the gene expression signature of peripher…			http://doi.org/10.1182/blood-2008-10-185223
Serres, S.;Anthony, D. C.;Jiang, Y.;Campbell, S. J.;Broom, K. A.;Khrapitchev, A.;Sibson, N. R.	2009	Nmr In Biomedicine	Comparison of MRI signatures in pattern I and II multiple sclerosis models	Exclude	Not in cancer	The majority of individuals with multiple sclerosis (MS) exhibit T-cell- and macrophage-dominated lesions (patterns I and II; as opposed to III and IV). These lesions, in turn, may be distinguished on the basis of whether or not there are immunoglobulin and complement depositions at the sites of active myelin destruction; such depositions are found exclusively in pattern II lesions. The main aim …			http://doi.org/10.1002/nbm.1404
Teng, L. H.;Chen, L.;Lu, D. H.	2009	Chinese Journal Of Contemporary Neurology And Neurosurgery	Gliosarcoma with epithelioid differentiation and cartilage metaplasia	Exclude	Not radiomics	To explore the clinicopathological features of gliosarcoma with epithelioid differentiation and cartilage metaplasia. Methods The clinicopathology and histomorphology of one case of gliosarcoma with epithelioid differentiation and cartilage metaplasia were studied. HE staining, reticular fiber staining and immunohistochemistry staining were used respectively, dial fibrillary acidic protein (GFAP)…			http://doi.org/10.3969/j.issn.l672-6731.2009.01.012
Urra, X.;Cerveraa, A.;Villamor, N.;Planas, A. M.;Chamorro, A.	2009	Neuroscience	HARMS AND BENEFITS OF LYMPHOCYTE SUBPOPULATIONS IN PATIENTS WITH ACUTE STROKE	Exclude	Not in cancer	Lymphocytes are major players in the development of innate and adaptive immune responses but their behavior in patients with acute stroke has received little attention. Experimental procedures: Using flow cytometry we identified total lymphocytes, T cells, helper T (Th) cells, cytotoxic T lymphocytes (CTL), natural killer (NK) cells, B cells, and regulatory T (Treg) cells in 46 consecutive patien…			http://doi.org/10.1016/j.neuroscience.2008.06.014
Berger, C.;Hoffmann, K.;Vasquez, J. G.;Mane, S.;Lewis, J.;Filler, R.;Lin, A. P.;Zhao, H. Y.;Durazzo, T.;Baird, A.;Lin, W.;Foss, F.;Christensen, I.;Girardi, M.;Tigelaar, R.;Edelson, R.	2010	Blood	Rapid generation of maturationally synchronized human dendritic cells: contribution to the clinical efficacy of extracorporeal photochemotherapy	Exclude	Not in cancer	Extracorporeal photochemotherapy (ECP) is widely used to treat cutaneous T-cell lymphoma, graft-versus-host disease, and allografted organ rejection. Its clinical and experimental efficacy in cancer immunotherapy and autoreactive disorders suggests a novel mechanism. This study reveals that ECP induces a high percentage of processed monocytes to enter the antigen-presenting dendritic cell (DC) di…			http://doi.org/10.1182/blood-2009-11-256040
Denny, M. R.;Yalavarthi, S.;Zhao, W. P.;Thacker, S. G.;Anderson, M.;Sandy, A. R.;McCune, W. J.;Kaplan, M. J.	2010	Journal Of Immunology	A Distinct Subset of Proinflammatory Neutrophils Isolated from Patients with Systemic Lupus Erythematosus Induces Vascular Damage and Synthesizes Type I IFNs	Exclude	Not in cancer	Neutrophil-specific genes are abundant in PBMC microarrays from lupus patients because of the presence of low-density granulocytes (LDGs) in mononuclear cell fractions. The functionality and pathogenicity of these LDGs have not been characterized. We developed a technique to purify LDGs from lupus PBMCs and assessed their phenotype, function, and potential role in disease pathogenesis. LDGs, thei…			http://doi.org/10.4049/jimmunol.0902199
Geng, H.;Rademacher, B. L.;Pittsenbarger, J.;Huang, C. Y.;Harvey, C. T.;Lafortune, M. C.;Myrthue, A.;Garzotto, M.;Nelson, P. S.;Beer, T. M.;Qian, D. Z.	2010	Cancer Research	ID1 Enhances Docetaxel Cytotoxicity in Prostate Cancer Cells through Inhibition of p21	Exclude	Not radiomics	To identify potential mechanisms underlying prostate cancer chemotherapy response and resistance, we compared the gene expression profiles in high-risk human prostate cancer specimens before and after neoadjuvant chemotherapy and radical prostatectomy. Among the molecular signatures associated with chemotherapy, transcripts encoding inhibitor of DNA binding 1 (ID1) were significantly upregulated.…			http://doi.org/10.1158/0008-5472.CAN-09-3186
Gmeiner, W. H.;Reinhold, W. C.;Pommier, Y.	2010	Mol Cancer Ther	Genome-wide mRNA and microRNA profiling of the NCI 60 cell-line screen and comparison of FdUMP[10] with fluorouracil, floxuridine, and topoisomerase 1 poisons	Exclude	Not radiomics	A profile of microRNA (miRNA) and mRNA expression patterns across the NCI-60 cell-line screen was analyzed to identify expression signatures that correlate with sensitivity to FdUMP[10], fluorouracil (5FU), floxuridine (FdU), topotecan, and irinotecan. Genome-wide profile analyses revealed FdUMP[10] resembles FdU most closely and shows dissimilarities with 5FU. FdUMP[10] had the largest dynamic r…			http://doi.org/10.1158/1535-7163.Mct-10-0674;10.1158/1535-7163.MCT-10-0674.
Guerra, S.;Gonzalez, J. M.;Climent, N.;Reyburn, H.;Lopez-Fernandez, L. A.;Najera, J. L.;Gomez, C. E.;Garcia, F.;Gatell, J. M.;Gallart, T.;Esteban, M.	2010	Journal Of Virology	Selective Induction of Host Genes by MVA-B, a Candidate Vaccine against HIV/AIDS	Exclude	Not in cancer	The aim of this study was to define the effects on antigen-presenting cells of the expression of HIV antigens from an attenuated poxvirus vector. We have analyzed the transcriptional changes in gene expression following infection of human immature monocyte-derived dendritic cells (DC) with recombinant modified vaccinia virus Ankara (MVA) expressing the genes encoding the gp120 and Gag-Pol-Nef ant…			http://doi.org/10.1128/JVI.00749-10
Hassane, D. C.;Sen, S.;Minhajuddin, M.;Rossi, R. M.;Corbett, C. A.;Balys, M.;Wei, L. P.;Crooks, P. A.;Guzman, M. L.;Jordan, C. T.	2010	Blood	Chemical genomic screening reveals synergism between parthenolide and inhibitors of the PI-3 kinase and mTOR pathways	Exclude	Not radiomics	We have previously shown that the plant-derived compound parthenolide (PTL) can impair the survival and leukemogenic activity of primary human acute myeloid leukemia (AML) stem cells. However, despite the activity of this agent, PTL also induces cellular protective responses that likely function to reduce its overall cytotoxicity. Thus, we sought to identify pharmacologic agents that enhance the …			http://doi.org/10.1182/blood-2010-04-278044
Krug, U.;Rollig, C.;Koschmieder, A.;Heinecke, A.;Sauerland, M. C.;Schaich, M.;Thiede, C.;Kramer, M.;Braess, J.;Spiekermann, K.;Haferlach, T.;Haferlach, C.;Koschmieder, S.;Rohde, C.;Serve, H.;Wormann, B.;Hiddemann, W.;Ehninger, G.;Berdel, W. E.;Buchner, T.;Muller-Tidow, C.;German Acute Myeloid Leukaemia, Coo	2010	Lancet	Complete remission and early death after intensive chemotherapy in patients aged 60 years or older with acute myeloid leukaemia: a web-based application for prediction of outcomes	Exclude	Not radiomics	Background About 50% of patients (age >= 60 years) who have acute myeloid leukaemia and are otherwise medically healthy (ie, able to undergo intensive chemotherapy) achieve a complete remission (CR) after intensive chemotherapy, but with a substantially increased risk of early death (ED) compared with younger patients. We verified the association of standard clinical and laboratory variables with…			http://doi.org/10.1016/S0140-6736(10)62105-8
Kutscher, S.;Allgayer, S.;Dembek, C. J.;Bogner, J. R.;Protzer, U.;Goebel, F. D.;Erfle, V.;Cosma, A.	2010	Gene Therapy	MVA-nef induces HIV-1-specific polyfunctional and proliferative T-cell responses revealed by the combination of short- and long-term immune assays	Exclude	Not in cancer	Several vaccination trials are evaluating the modified vaccinia virus Ankara (MVA) as a delivery vector in various clinical settings. In this paper, we present the reevaluation of a therapeutic vaccination trial in human immunodeficiency virus (HIV)-1-infected individuals treated with highly active antiretroviral therapy using MVA-expressing HIV-1 nef. Immunogenicity of MVA-nef was assessed using…			http://doi.org/10.1038/gt.2010.90
Liu, M.;Xiang, Z.;Pei, F.;Huang, F.;Cen, S.;Zhong, G.;Fan, H.;Xiao, Y.;Sun, J.;Gao, Y.	2010	Zhongguo Xiu Fu Chong Jian Wai Ke Za Zhi	[Repairing defects of rabbit articular cartilage and subchondral bone with biphasic scaffold combined bone marrow stromal stem cells]	Exclude	Not in English	OBJECTIVE: To explore the preparing methods in vitro and test the clinical applicability of implantation in vivo of bone marrow stromal stem cells (BMSCs)-biphasic scaffold to repair defects of cartilage and subchondral bone and to compare the differences in repaired outcomes of composite, single biphasic scaffold and rabbits themselves. METHODS: The upper chondral phase and the lower osseous pha…			No DOI (search online)
Swirski, F. K.;Wildgruber, M.;Ueno, T.;Figueiredo, J. L.;Panizzi, P.;Iwamoto, Y.;Zhang, E.;Stone, J. R.;Rodriguez, E.;Chen, J. W.;Pittet, M. J.;Weissleder, R.;Nahrendorf, M.	2010	Journal Of Clinical Investigation	Myeloperoxidase-rich Ly-6C+ myeloid cells infiltrate allografts and contribute to an imaging signature of organ rejection in mice	Exclude	Not in humans	Rates of graft rejection are high among recipients of heart transplants. The onset and progression of clinically significant heart transplant rejection are currently monitored by serial biopsy, but this approach is highly invasive and lacks sensitivity. Here, we have developed what we believe to be a new technique to measure organ rejection noninvasively that involves the exploration of tissue-in…			http://doi.org/10.1172/JCI42304
Ahmad, N.;Welch, I.;Grange, R.;Hadway, J.;Dhanvantari, S.;Hill, D.;Lee, T. Y.;Hoffman, L. M.	2011	Bmc Musculoskeletal Disorders	Use of imaging biomarkers to assess perfusion and glucose metabolism in the skeletal muscle of dystrophic mice	Exclude	Not in humans	Background: Duchenne muscular dystrophy (DMD) is a severe neuromuscular disease that affects 1 in 3500 boys. The disease is characterized by progressive muscle degeneration that results from mutations in or loss of the cytoskeletal protein, dystrophin, from the glycoprotein membrane complex, thus increasing the susceptibility of contractile muscle to injury. To date, disease progression is typica…			http://doi.org/10.1186/1471-2474-12-127
Buddingh, E. P.;Kuijjer, M. L.;Duim, R. A. J.;Burger, H.;Agelopoulos, K.;Myklebost, O.;Serra, M.;Mertens, F.;Hogendoom, P. C. W.;Lankester, A. C.;Cleton-Jansen, A. M.	2011	Clinical Cancer Research	Tumor-Infiltrating Macrophages Are Associated with Metastasis Suppression in High-Grade Osteosarcoma: A Rationale for Treatment with Macrophage Activating Agents	Exclude	Not radiomics	Purpose: High-grade osteosarcoma is a malignant primary bone tumor with a peak incidence in adolescence. Overall survival (OS) of patients with resectable metastatic disease is approximately 20%. The exact mechanisms of development of metastases in osteosarcoma remain unclear. Most studies focus on tumor cells, but it is increasingly evident that stroma plays an important role in tumorigenesis an…			http://doi.org/10.1158/1078-0432.CCR-10-2047
Evrard, B.;Coudeyras, S.;Dosgilbert, A.;Charbonnel, N.;Alame, J.;Tridon, A.;Forestier, C.	2011	Plos One	Dose-Dependent Immunomodulation of Human Dendritic Cells by the Probiotic Lactobacillus rhamnosus Lcr35	Exclude	Not radiomics	The response of the immune system to probiotics remains controversial. Some strains modulate the cytokine production of dendritic cells (DCs) in vitro and induce a regulatory response, while others induce conversely a pro-inflammatory response. These strain-dependent effects are thought to be linked to specific interactions between bacteria and pattern recognition receptors. We investigated the e…			http://doi.org/10.1371/journal.pone.0018735
Hwang, J.;Kita, R.;Kwon, H. S.;Choi, E. H.;Lee, S. H.;Udey, M. C.;Morasso, M. I.	2011	Proceedings Of The National Academy Of Sciences Of The United States Of America	Epidermal ablation of Dlx3 is linked to IL-17-associated skin inflammation	Exclude	Not in cancer	In an effort to understand the role of Distal-less 3 (Dlx3) in cutaneous biology and pathophysiology, we generated and characterized a mouse model with epidermal ablation of Dlx3. K14cre;Dlx3(Kin/f) mice exhibited epidermal hyperproliferation and abnormal differentiation of keratinocytes. Results from subsequent analyses revealed cutaneous inflammation that featured accumulation of IL-17-producin…			http://doi.org/10.1073/pnas.1019658108
Lancova, K.;Dip, R.;Antignac, J. P.;Le Bizec, B.;Elliott, C. T.;Naegeli, H.	2011	Trac-Trends In Analytical Chemistry	Detection of hazardous food contaminants by transcriptomics fingerprinting	Exclude	Not in cancer	Unprecedented biotechnological advances in the past decade have delivered powerful transcriptomics methods that provide new opportunities for a risk-based and, hence, more effective control of food quality and safety. The fundamental hypothesis underlying the application of a transcriptomics or other "-omics" strategies is that toxicant-specific changes of gene expression will reveal the presence…			http://doi.org/10.1016/j.trac.2010.10.013
Levy-Barda, A.;Lerenthal, Y.;Davis, A. J.;Chung, Y. M.;Essers, J.;Shao, Z. P.;van Vliet, N.;Chen, D. J.;Hu, M. C. T.;Kanaar, R.;Ziv, Y.;Shiloh, Y.	2011	Cell Cycle	Involvement of the nuclear proteasome activator PA28 gamma in the cellular response to DNA double-strand breaks	Exclude	Not radiomics	The DNA damage response (DDR) is a complex signaling network that leads to damage repair while modulating numerous cellular processes. DNA double-strand breaks (DSBs)-a highly cytotoxic DNA lesion-activate this system most vigorously. The DSB response network is orchestrated by the ATM protein kinase, which phosphorylates key players in its various branches. Proteasome-mediated protein degradatio…			http://doi.org/10.4161/cc.10.24.18642
Sonabend, A. M.;Stuart, R. M.;Yun, J.;Yanagihara, T.;Mohajed, H.;Dashnaw, S.;Bruce, S. S.;Brown, T.;Romanov, A.;Sebastian, M.;Arias-Mendoza, F.;Bagiella, E.;Canoll, P.;Bruce, J. N.	2011	Neuro-Oncology	Prolonged intracerebral convection-enhanced delivery of topotecan with a subcutaneously implantable infusion pump	Exclude	Not radiomics	Intracerebral convection-enhanced delivery (CED) of chemotherapeutic agents currently requires an externalized catheter and infusion system, which limits its duration because of the need for hospitalization and the risk of infection. To evaluate the feasibility of prolonged topotecan administration by CED in a large animal brain with the use of a subcutaneous implantable pump. Medtronic Synchrome…			http://doi.org/10.1093/neuonc/nor051
Whittall, T.;Peters, B.;Rahman, D.;Kingsley, C. I.;Vaughan, R.;Lehner, T.	2011	Clinical And Experimental Immunology	Immunogenic and tolerogenic signatures in human immunodeficiency virus (HIV)-infected controllers compared with progressors and a conversion strategy of virus control	Exclude	Not in cancer	Epidemiological studies have identified a small cohort of controllers of human immunodeficiency virus (HIV)-1 infection, who without treatment have no detectable virus, and others who progress at a variable rate. The objective of this study was to distinguish immune signatures in HIV controllers and progressors, by evaluating tolerogenic and immunogenic factors in untreated HIV-1 infected individ…			http://doi.org/10.1111/j.1365-2249.2011.04463.x
Anderson, K. G.;Sung, H.;Skon, C. N.;Lefrancois, L.;Deisinger, A.;Vezys, V.;Masopust, D.	2012	Journal Of Immunology	Cutting Edge: Intravascular Staining Redefines Lung CD8 T Cell Responses	Exclude	Not radiomics	Nonlymphoid T cell populations control local infections and contribute to inflammatory diseases, thus driving efforts to understand the regulation of their migration, differentiation, and maintenance. Numerous observations indicate that T cell trafficking and differentiation within the lung are starkly different from what has been described in most nonlymphoid tissues, including intestine and ski…			http://doi.org/10.4049/jimmunol.1201682
Arjaans, M.;Oude Munnink, T. H.;Timmer-Bosscha, H.;Reiss, M.;Walenkamp, A. M. E.;Lub-De Hooge, M. N.;De Vries, E. G. E.;Schröder, C. P.	2012	Pharmacology And Therapeutics	Transforming growth factor (TGF)-β expression and activation mechanisms as potential targets for anti-tumor therapy and tumor imaging	Exclude	Not radiomics	Cancer remains one of the leading causes of death in the developed countries and cancer mortality is expected to rise globally. Despite encouraging developments regarding targeted drugs, the most prevalent cancer mortality remains metastatic disease. Therefore, drugs that target cancer progression, invasion and metastasis are clearly needed. One of the most interesting targets in this setting is …			http://doi.org/10.1016/j.pharmthera.2012.05.001
Binello, E.;Qadeer, Z. A.;Kothari, H. P.;Emdad, L.;Germano, I. M.	2012	Journal Of Cancer	Stemness of the CT-2A Immunocompetent Mouse Brain Tumor Model: Characterization In Vitro	Exclude	Not in humans	Evidence has pointed to brain tumor stem cells (BTSC) as culprits behind human high-grade glioma (hHGG) resistance to standard therapy. Pre-clinical rodent models are the mainstay for testing of new therapeutic strategies. The typical model involves the intracranial injection of human glioma cells into immunocompromised hosts, hindering the evaluation of tumor-host responses and resulting in non-…			http://doi.org/10.7150/jca.4149
Blau, C. W.;Cowley, T. R.;O'Sullivan, J.;Grehan, B.;Browne, T. C.;Kelly, L.;Birch, A.;Murphy, N.;Kelly, A. M.;Kerskens, C. M.;Lynch, M. A.	2012	Neurobiology Of Aging	The age-related deficit in LTP is associated with changes in perfusion and blood-brain barrier permeability	Exclude	Not radiomics	In view of the increase in the aging population and the unavoidable parallel increase in the incidence of age-related neurodegenerative diseases, a key challenge in neuroscience is the identification of clinical signatures which change with age and impact on neuronal and cognitive function. Early diagnosis offers the possibility of early therapeutic intervention, thus magnetic resonance imaging (…			http://doi.org/10.1016/j.neurobiolaging.2011.09.035
Burger, M. C.;Brucker, D. P.;Baumgarten, P.;Ronellenfitsch, M. W.;Wanka, C.;Hasselblatt, M.;Eccles, M. R.;Klingebiel, T.;Weller, M.;Rieger, J.;Mittelbronn, M.;Steinbach, J. P.	2012	International Journal Of Oncology	PAX2 is an antiapoptotic molecule with deregulated expression in medulloblastoma	Exclude	Not radiomics	PAX2 is a paired box transcription factor possessing a fundamental role in the embryogenesis of hindbrain and urinary tract. PAX genes are proto-oncogenes, PAX2 expression may contribute to the pathogenesis of renal cell carcinoma. Because of the expression of PAX2 in the developing hindbrain and its essential role in cerebellar development, it has been hypothesized that PAX2 may also be involved…			http://doi.org/10.3892/ijo.2012.1446
Cho, B. A.;Sim, J. H.;Park, J. A.;Kim, H. W.;Yoo, W. H.;Lee, S. H.;Lee, D. S.;Kang, J. S.;Hwang, Y. I.;Lee, W. J.;Kang, I.;Lee, E. B.;Kim, H. R.	2012	Journal Of Clinical Immunology	Characterization of Effector Memory CD8(+) T Cells in the Synovial Fluid of Rheumatoid Arthritis	Exclude	Not in cancer	Little is known about the cellular characteristics of CD8(+) T cells in rheumatoid arthritis (RA). We addressed this by investigating whether the frequency of the CD8(+) T cell subsets and their phenotypic characteristics are altered in the peripheral blood and synovial fluid (SF) from patients with RA. In this study, CD8(+) T cells, mainly CD45RA(-) effector memory (EM) CD8(+) T cells, were incr…			http://doi.org/10.1007/s10875-012-9674-3
Du, Y.;Cao, G. W.	2012	World Journal Of Gastroenterology	Challenges of incorporating gene expression data to predict HCC prognosis in the age of systems biology	Exclude	Not radiomics	Hepatocellular carcinomma (HCC) is a leading cause of cancer-related death worldwide. The recurrence of HCC after curative treatmments is currently a major hurdle. Identification of subsets of patients with distinct prognosis provides an opportunity to tailor therapeutic approaches as well as to select the patients with specific sub-phenotypes for targeted therapy. Thus, the development of gene e…			http://doi.org/10.3748/wjg.v18.i30.3941
Fu, Y. J.;Piao, Y. S.;Chen, L.;Li, C. J.;Lu, D. H.	2012	Chinese Journal Of Contemporary Neurology And Neurosurgery	A clinicopathologic analysis of primary central nervous system lymphomatoid granulomatosis: Case report and literature review	Exclude	Single case-study	Objective: To investigate the clinical, neuroimaging and histopathological features of primary central nervous system lymphomatoid granulomatosis (LG). Methods: The clinical manifestation, neuroimaging, histopathological and biological features of a patient with primary central nervous system LG were presented, and the related literatures were reviewed. Results: A 57-year-old male presented with …			http://doi.org/10.3969/j.issn.1672-6731.2012.05.017
Garg, A. D.;Krysko, D. V.;Verfaillie, T.;Kaczmarek, A.;Ferreira, G. B.;Marysael, T.;Rubio, N.;Firczuk, M.;Mathieu, C.;Roebroek, A. J. M.;Annaert, W.;Golab, J.;de Witte, P.;Vandenabeele, P.;Agostinis, P.	2012	Embo Journal	A novel pathway combining calreticulin exposure and ATP secretion in immunogenic cancer cell death	Exclude	Not radiomics	Surface-exposed calreticulin (ecto-CRT) and secreted ATP are crucial damage-associated molecular patterns (DAMPs) for immunogenic apoptosis. Inducers of immunogenic apoptosis rely on an endoplasmic reticulum (ER)based (reactive oxygen species (ROS)-regulated) pathway for ecto-CRT induction, but the ATP secretion pathway is unknown. We found that after photodynamic therapy (PDT), which generates R…			http://doi.org/10.1038/emboj.2011.497
Gottumukkala, R. V. S. R. K.;Lv, H.;Cornivelli, L.;Wagers, A. J.;Kwong, R. Y.;Bronson, R.;Stewart, G. C.;Schulze, P. C.;Chutkow, W.;Wolpert, H. A.;Lee, R. T.;Lipes, M. A.	2012	Science Translational Medicine	Myocardial infarction triggers chronic cardiac autoimmunity in type 1 diabetes	Exclude	Not in cancer	Patients with type 1 diabetes (T1D) suffer excessive morbidity and mortality after myocardial infarction (MI) that is not fully explained by the metabolic effects of diabetes. Acute MI is known to trigger a profound innate inflammatory response with influx of mononuclear cells and production of proinflammatory cytokines that are crucial for cardiac repair. We hypothesized that these same pathways…			http://doi.org/10.1126/scitranslmed.3003551
Karn, T.;Pusztai, L.;Ruckhaberle, E.;Liedtke, C.;Muller, V.;Schmidt, M.;Metzler, D.;Wang, J.;Coombes, K. R.;Gatje, R.;Hanker, L.;Solbach, C.;Ahr, A.;Holtrich, U.;Rody, A.;Kaufmann, M.	2012	European Journal Of Cancer	Melanoma antigen family A identified by the bimodality index defines a subset of triple negative breast cancers as candidates for immune response augmentation	Exclude	Not radiomics	Background: Molecular markers displaying bimodal expression distribution can reveal distinct disease subsets and may serve as prognostic or predictive markers or represent therapeutic targets. Oestrogen (ER) and human epidermal growth factor receptor 2 (HER2) receptors are strongly bimodally expressed genes in breast cancer. Material and methods: We applied a novel method to identify bimodally ex…			http://doi.org/10.1016/j.ejca.2011.06.025
Khan, N. M.;Poduval, T. B.	2012	Free Radical Biology And Medicine	Bilirubin augments radiation injury and leads to increased infection and mortality in mice: Molecular mechanisms	Exclude	Not in humans	Our earlier results demonstrated that clinically relevant concentrations of unconjugated bilirubin (UCB) possessed immunotoxic effects. Whole-body irradiation (WBI) with 1 to 6 Gy leads to acute radiation syndrome, immunosuppression, and makes the host susceptible to infection. Since hyperbilirubinemia has been shown to be associated with several types of cancer, the present studies were undertak…			http://doi.org/10.1016/j.freeradbiomed.2012.07.007
Mann, C. J.;Anguela, X. M.;Montane, J.;Obach, M.;Roca, C.;Ruzo, A.;Otaegui, P.;Mir, L. M.;Bosch, F.	2012	Gene Therapy	Molecular signature of the immune and tissue response to non-coding plasmid DNA in skeletal muscle after electrotransfer	Exclude	Not in cancer	Electrotransfer of plasmid DNA in skeletal muscle is a common non-viral delivery method for both therapeutic genes and DNA vaccines. Yet, despite the similar approaches, an immune response is detrimental in gene therapy, but desirable for vaccines. However, the full nature of the immune and tissue responses to nucleic acids and electrotransfer in skeletal muscle has not been addressed. Here we us…			http://doi.org/10.1038/gt.2011.198
Mueggler, T.;Pohl, H.;Baltes, C.;Riethmacher, D.;Suter, U.;Rudin, M.	2012	Neuroimage	MRI signature in a novel mouse model of genetically induced adult oligodendrocyte cell death	Exclude	Not in cancer	Two general pathological processes contribute to multiple sclerosis (MS): acute inflammation and degeneration. While magnetic resonance imaging (MRI) is highly sensitive in detecting abnormalities related to acute inflammation both clinically and in animal models of experimental autoimmune encephalomyelitis (EAE), the correlation of these readouts with acute and future disabilities has been found…			http://doi.org/10.1016/j.neuroimage.2011.09.001
Raghunathan, A.;Olar, A.;Vogel, H.;Parker, J. R.;Coventry, S. C.;Debski, R.;Albarracin, C. T.;Aldape, K. D.;Cahill, D. P.;Powell, S. Z.;Fuller, G. N.	2012	Annals Of Diagnostic Pathology	Isocitrate dehydrogenase 1 R132H mutation is not detected in angiocentric glioma	Exclude	Not radiomics	Mutations of isocitrate dehydrogenase-1 gene (IDH1), most commonly resulting in replacement of arginine at position 132 by histidine (R132H), have been described in World Health Organization grade II and III diffuse gliomas and secondary glioblastoma. Immunohistochemistry using a mouse monoclonal antibody has a high specificity and sensitivity for detecting IDH1 R132H mutant protein in sections f…			http://doi.org/10.1016/j.anndiagpath.2011.11.003
Riecke, A.;Rufa, C. G.;Cordes, M.;Hartmann, J.;Meineke, V.;Abend, M.	2012	Radiation Research	Gene Expression Comparisons Performed for Biodosimetry Purposes on In Vitro Peripheral Blood Cellular Subsets and Irradiated Individuals	Exclude	Not radiomics	We examined the benefit of gene expression analysis on peripheral blood cellular subsets of different radiosensitivity to elucidate their utility as biodosimeters for estimation of dose in irradiated individuals. Peripheral mononucleated cells were isolated from 18 healthy volunteers employing density separation in a CPT-NH tube. Peripheral mononucleated cells were cultured in RPM! 1640 medium co…			http://doi.org/10.1667/RR2738.1
Russ, B. E.;Denton, A. E.;Hatton, L.;Croom, H.;Olson, M. R.;Turner, S. J.	2012	Frontiers In Immunology	Defining the molecular blueprint that drives CD8(+) T cell differentiation in response to infection	Exclude	Review	A cardinal feature of adaptive, cytotoxic T lymphocyte (CTL)-mediated immunity is the ability of naive CTLs to undergo a program of differentiation and proliferation upon activation resulting in the acquisition of lineage-specific T cell functions and eventual establishment of immunological memory. In this review, we examine the molecular factors that shape both the acquisition and maintenance of…			http://doi.org/10.3389/fimmu.2012.00371
Tordjman, J.;Divoux, A.;Prifti, E.;Poitou, C.;Pelloux, V.;Hugol, D.;Basdevant, A.;Bouillot, J. L.;Chevallier, J. M.;Bedossa, P.;Guerre-Millo, M.;Clement, K.	2012	Journal Of Hepatology	Structural and inflammatory heterogeneity in subcutaneous adipose tissue: Relation with liver histopathology in morbid obesity	Exclude	Not in cancer	Background & Aims: In addition to total body fat, the regional distribution and inflammatory status of enlarged adipose tissue are strongly associated with metabolic co-morbidities of obesity. We recently showed that the severity of histological liver lesions related to obesity increases with the amount of macrophage accumulation in visceral adipose tissue (VAT), while no association was found wi…			http://doi.org/10.1016/j.jhep.2011.12.015
Wacleche, V. S.;Chomont, N.;Gosselin, A.;Monteiro, P.;Goupil, M.;Kared, H.;Tremblay, C.;Bernard, N.;Boulassel, M. R.;Routy, J. P.;Ancuta, P.	2012	Plos One	The Colocalization Potential of HIV-Specific CD8(+) and CD4(+) T-Cells is Mediated by Integrin beta 7 but Not CCR6 and Regulated by Retinoic Acid	Exclude	Not in cancer	CD4(+) T-cells from gut-associated lymphoid tissues (GALT) are major targets for HIV-1 infection. Recruitment of excess effector CD8(+) T-cells in the proximity of target cells is critical for the control of viral replication. Here, we investigated the colocalization potential of HIV-specific CD8(+) and CD4(+) T-cells into the GALT and explored the role of retinoic acid (RA) in regulating this pr…			http://doi.org/10.1371/journal.pone.0032964
Wehbe, M.;Soudja, S. M.;Mas, A.;Chasson, L.;Guinamard, R.;de Tenbossche, C. P.;Verdeil, G.;Van den Eynde, B.;Schmitt-Verhulst, A. M.	2012	Plos One	Epithelial-Mesenchymal-Transition-Like and TGF beta Pathways Associated with Autochthonous Inflammatory Melanoma Development in Mice	Exclude	Not in humans	We compared gene expression signatures of aggressive amelanotic (Amela) melanomas with those of slowly growing pigmented melanomas (Mela), identifying pathways potentially responsible for the aggressive Amela phenotype. Both tumors develop in mice upon conditional deletion in melanocytes of Ink4a/Arf tumor suppressor genes with concomitant expression of oncogene H-Ras(G12V) and a known tumor anti…			http://doi.org/10.1371/journal.pone.0049419
Wu, J. X.;Du, J.;Liu, L. G.;Li, Q.;Rong, W. Q.;Wang, L. M.;Wang, Y.;Zang, M. Y.;Wu, Z. Y.;Zhang, Y. W.;Qu, C. F.	2012	Plos One	Elevated Pretherapy Serum IL17 in Primary Hepatocellular Carcinoma Patients Correlate to Increased Risk of Early Recurrence after Curative Hepatectomy	Exclude	Not in cancer	Background and Aims: Primary hepatocellular carcinoma (HCC) is usually presented in inflamed fibrotic/cirrhotic liver with extensive lymphocyte infiltration. We examined the associations between the HCC early recurrence and alterations in serum levels of inflammatory cytokines. Methods: A cohort of 105 HCC patients with chronic hepatitis B virus infection were included. Pre-therapy, we quantified…			http://doi.org/10.1371/journal.pone.0050035
Abidi, S. H.;Shahid, A.;Lakhani, L. S.;Khanani, M. R.;Ojwang, P.;Okinda, N.;Shah, R.;Abbas, F.;Rowland-Jones, S.;Ali, S.	2013	Infection Genetics And Evolution	Population-specific evolution of HIV Gag epitopes in genetically diverged patients	Exclude	Not radiomics	Background: Under the host selection pressure HIV evolves rapidly to override crucial steps in the antigen presentation pathway. This allows the virus to escape binding and recognition by cytotoxic T lymphocytes. Selection pressures on HIV can be unique depending on the immunogenetics of host populations. It is therefore logical to hypothesize that the virus evolving in a given population will ca…			http://doi.org/10.1016/j.meegid.2013.02.003
Akbay, E. A.;Koyama, S.;Carretero, J.;Altabef, A.;Tchaicha, J. H.;Christensen, C. L.;Mikse, O. R.;Cherniack, A. D.;Beauchamp, E. M.;Pugh, T. J.;Wilkerson, M. D.;Fecci, P. E.;Butaney, M.;Reibel, J. B.;Soucheray, M.;Cohoon, T. J.;Janne, P. A.;Meyerson, M.;Neil Hayes, D.;Shapiro, G. I.;Shimamura, T.;Sholl, L. M.;Rodig, S. J.;Freeman, G. J.;Hammerman, P. S.;Dranoff, G.;Wong, K. K.	2013	Cancer Discovery	Activation of the PD-1 pathway contributes to immune escape in EGFR-driven lung tumors	Exclude	Not radiomics	The success in lung cancer therapy with programmed death (PD)-1 blockade suggests that immune escape mechanisms contribute to lung tumor pathogenesis. We identified a correlation between EGF receptor (EGFR) pathway activation and a signature of immunosuppression manifested by upregulation of PD-1, PD-L1, CTL antigen-4 (CTLA-4), and multiple tumorpromoting inflammatory cytokines. We observed decre…			http://doi.org/10.1158/2159-8290.CD-13-0310
Bedognetti, D.;Spivey, T. L.;Zhao, Y.;Uccellini, L.;Tomei, S.;Dudley, M. E.;Ascierto, M. L.;De Giorgi, V.;Liu, Q.;Delogu, L. G.;Sommariva, M.;Sertoli, M. R.;Simon, R.;Wang, E.;Rosenberg, S. A.;Marincola, F. M.	2013	British Journal Of Cancer	CXCR3/CCR5 pathways in metastatic melanoma patients treated with adoptive therapy and interleukin-2	Exclude	Not radiomics	Background: Adoptive therapy with tumour-infiltrating lymphocytes (TILs) induces durable complete responses (CR) in similar to 20% of patients with metastatic melanoma. The recruitment of T cells through CXCR3/CCR5 chemokine ligands is critical for immune-mediated rejection. We postulated that polymorphisms and/or expression of CXCR3/CCR5 in TILs and the expression of their ligands in tumour infl…			http://doi.org/10.1038/bjc.2013.557
Chan, T. S. Y.;Hwang, Y. Y.;To, K. K.;Kwong, Y. L.	2013	Infection	Sporopachydermia cereana fungaemia in refractory leukaemia presenting as breakthrough infection during micafungin therapy	Exclude	Not in cancer	The Sporopachydermia cereana species lives in decaying stems of cactus and is exceptionally rare as a human pathogen. A 57-year-old man with therapy-refractory acute promyelocytic leukaemia developed severe neutropaenia. After about 3 weeks of micafungin used as prophylaxis, he developed high fever, multiple pulmonary nodular infiltrates and a painful leg lesion. Blood culture yielded a yeast whi…			http://doi.org/10.1007/s15010-012-0402-y
Frentsch, M.;Stark, R.;Matzmohr, N.;Meier, S.;Durlanik, S.;Schulz, A. R.;Stervbo, U.;Jurchott, K.;Gebhardt, F.;Heine, G.;Reuter, M. A.;Betts, M. R.;Busch, D.;Thiel, A.	2013	Blood	CD40L expression permits CD8(+) T cells to execute immunologic helper functions	Exclude	Not radiomics	CD8(+) T cells play an essential role in immunity against intracellular pathogens, with cytotoxicity being considered their major effector mechanism. However, we here demonstrate that a major part of central and effector memory CD8(+) T cells expresses CD40L, one key molecule for CD4(+) T-cell-mediated help. CD40L(+) CD8(+) T cells are detectable among human antigen-specific immune responses, inc…			http://doi.org/10.1182/blood-2013-02-483586
Gonzales-Viera, O.;Marigo, J.;Ruoppolo, V.;Rosas, F. C. W.;Kanamura, C. T.;Takakura, C.;Fernandez, A.;Catao-Dias, J. L.	2013	Veterinary Parasitology	Toxoplasmosis in a Guiana dolphin (Sotalia guianensis) from Parana, Brazil	Exclude	Not in humans	This study describes toxoplasmosis in a by caught Guiana dolphin (Sotalia guinensis) from Paranagua Bay, Parana, Brazil. Interstitial pneumonia, multisystemic arteritis, multifocal adrenalitis and hepatitis were the primary lesions observed. These tissues had moderate to severe necrosis and mononuclear cells infiltration usually surrounded by tachyzoites and tissue cysts. Moderate lymphoid deplet…			http://doi.org/10.1016/j.vetpar.2012.09.012
Hendlisz, A.;Golfinopoulos, V.;Deleporte, A.;Paesmans, M.;Mansy, H. E.;Garcia, C.;Peeters, M.;Annemans, L.;Vandeputte, C.;Maetens, M.;Borbath, I.;Dresse, D.;Houbiers, G.;Fried, M.;Awada, A.;Piccart, M.;Laethem, J. L. V.;Flamen, P.	2013	Bmc Cancer	Preoperative chemosensitivity testing as Predictor of Treatment benefit in Adjuvant stage III colon cancer (PePiTA): Protocol of a prospective BGDO (Belgian Group for Digestive Oncology) multicentric study	Include?		Background: Surgery is a curative treatment for patients with locally advanced colon cancer, but recurrences are frequent for those with stage III disease. FOLFOX adjuvant chemotherapy has been shown to improve recurrence-free survival and overall survival by more than 20% and is nowadays considered a standard of care. However, the vast majority of patients will not benefit from receiving cytotox…	Include?	Check if CD8. Check if T cells.	http://doi.org/10.1186/1471-2407-13-190	Exclude	Protocol paper
Hetterich, H.;Fill, S.;Herzen, J.;Willner, M.;Zanette, I.;Weitkamp, T.;Rack, A.;Schuller, U.;Sadeghi, M.;Brandi, R.;Adam-Neumair, S.;Reiser, M.;Pfeiffer, F.;Bamberg, F.;Saam, T.	2013	Zeitschrift Fur Medizinische Physik	Grating-based X-ray phase-contrast tomography of atherosclerotic plaque at high photon energies	Exclude	Not in cancer	Background: Tissue characterization of atherosclerosis by absorption-based imaging methods is limited due to low soft-tissue contrast. Grating-based phase-contrast computed tomography (PC-CT) may become an alternative for plaque assessment if the phase signal can be retrieved at clinically applicable photon energies. The aims of this feasibility study were (i) to characterize arterial vessels at …			http://doi.org/10.1016/j.zemedi.2012.12.001
Kalantari-Dehaghi, M.;Anhalt, G. J.;Camilleri, M. J.;Chernyavsky, A. I.;Chun, S.;Felgner, P. L.;Jasinskas, A.;Leiferman, K. M.;Liang, L.;Marchenko, S.;Nakajima-Sasaki, R.;Pittelkow, M. R.;Zone, J. J.;Grando, S. A.	2013	Plos One	Pemphigus Vulgaris Autoantibody Profiling by Proteomic Technique	Exclude	Not in cancer	Pemphigus vulgaris (PV) is a mucocutaneous blistering disease characterized by IgG autoantibodies against the stratified squamous epithelium. Current understanding of PV pathophysiology does not explain the mechanism of acantholysis in patients lacking desmoglein antibodies, which justifies a search for novel targets of pemphigus autoimmunity. We tested 264 pemphigus and 138 normal control sera o…			http://doi.org/10.1371/journal.pone.0057587
Li, Y. S.;Chavko, M.;Slack, J. L.;Liu, B.;McCarron, R. M.;Ross, J. D.;Lucca, J. J. D.	2013	Acta Neuropathologica Communications	` Protective effects of decay-accelerating factor on blast-induced neurotrauma in rats	Exclude	Not in humans	Background: Blast-induced neurotrauma (BINT) is the signature life threatening injury of current military casualties. Neuroinflammation is a key pathological occurrence of secondary injury contributing to brain damage after blast injury. We have recently demonstrated that blast-triggered complement activation and cytokine release are associated with BINT. Here, we evaluated if administration of t…			http://doi.org/10.1186/2051-5960-1-52
Manuel, S. L.;Sehgal, M.;Connolly, J.;Makedonas, G.;Khan, Z. K.;Gardner, J.;Betts, M. R.;Jain, P.	2013	Journal Of Clinical Immunology	Lack of Recall Response to Tax in ATL and HAM/TSP Patients But Not in Asymptomatic Carriers of Human T-cell Leukemia Virus Type 1	Exclude	Not in cancer	The immunopathogenic mechanisms responsible for debilitating neurodegenerative and oncologic diseases associated with human T-cell leukemia virus type 1 (HTLV-1) are not fully understood. Quality of cytotoxic T lymphocytes (CTLs) is being increasingly associated with the outcome of persistent HTLV-1 infection. In this respect, a patient cohort (from HTLV-1 endemic region) consisting of seronegati…			http://doi.org/10.1007/s10875-013-9918-x
Morrison, L. C.;McClelland, R.;Aiken, C.;Bridges, M.;Liang, L.;Wang, X.;Di Curzio, D.;Del Bigio, M. R.;Taylor, M. D.;Werbowetski-Ogilvie, T. E.	2013	Neoplasia	Deconstruction of Medulloblastoma Cellular Heterogeneity Reveals Differences between the Most Highly Invasive and Self-Renewing Phenotypes	Exclude	Not radiomics	Medulloblastoma (MB) is the most common malignant primary pediatric brain tumor. Major research efforts have focused on characterizing and targeting putative brain tumor stem or propagating cell populations from the tumor mass. However, less is known about the relationship between these cells and highly invasive MB cells that evade current therapies. Here, we dissected MB cellular heterogeneity a…			http://doi.org/10.1593/neo.13148
Nickles, D.;Chen, H. P.;Li, M. M.;Khankhanian, P.;Madireddy, L.;Caillier, S. J.;Santaniello, A.;Cree, B. A. C.;Pelletier, D.;Hauser, S. L.;Oksenberg, J. R.;Baranzini, S. E.	2013	Human Molecular Genetics	Blood RNA profiling in a large cohort of multiple sclerosis patients and healthy controls	Exclude	Not in cancer	Multiple sclerosis (MS) is the most common autoimmune disease of the central nervous system (CNS). It is characterized by the infiltration of autoreactive immune cells into the CNS, which target the myelin sheath, leading to the loss of neuronal function. Although it is accepted that MS is a multifactorial disorder with both genetic and environmental factors influencing its development and course…			http://doi.org/10.1093/hmg/ddt267
Nyendak, M. R.;Park, B.;Null, M. D.;Baseke, J.;Swarbrick, G.;Mayanja-Kizza, H.;Nsereko, M.;Johnson, D. F.;Gitta, P.;Okwera, A.;Goldberg, S.;Bozeman, L.;Johnson, J. L.;Boom, W. H.;Lewinsohn, D. A.;Lewinsohn, D. M.;Unit, T. B. Res;Consortium, T. B. Trials	2013	Plos One	Mycobacterium tuberculosis Specific CD8(+) T Cells Rapidly Decline with Antituberculosis Treatment	Exclude	Not in cancer	Rationale: Biomarkers associated with response to therapy in tuberculosis could have broad clinical utility. We postulated that the frequency of Mycobacterium tuberculosis (Mtb) specific CD8(+) T cells, by virtue of detecting intracellular infection, could be a surrogate marker of response to therapy and would decrease during effective antituberculosis treatment. Objectives: We sought to determin…			http://doi.org/10.1371/journal.pone.0081564
Parlato, S.;Bruni, R.;Fragapane, P.;Salerno, D.;Marcantonio, C.;Borghi, P.;Tataseo, P.;Ciccaglione, A. R.;Presutti, C.;Romagnoli, G.;Bozzoni, I.;Belardelli, F.;Gabriele, L.	2013	Plos One	IFN-alpha Regulates Blimp-1 Expression via miR-23a and miR-125b in Both Monocytes-Derived DC and pDC	Exclude	Not in cancer	Type I interferon (IFN-I) have emerged as crucial mediators of cellular signals controlling DC differentiation and function. Human DC differentiated from monocytes in the presence of IFN-alpha (IFN-alpha DC) show a partially mature phenotype and a special capability of stimulating CD4+ T cell and cross-priming CD8+ T cells. Likewise, plasmacytoid DC (pDC) are blood DC highly specialized in the pr…			http://doi.org/10.1371/journal.pone.0072833
Reynolds, R. J.;Cui, X. Q.;Vaughan, L. K.;Redden, D. T.;Causey, Z.;Perkins, E.;Shah, T.;Hughes, L. B.;Damle, A.;Kern, M.;Gregersen, P. K.;Johnson, M. R.;Bridges, S. L.;Investigators, Clear	2013	Rheumatology International	Gene expression patterns in peripheral blood cells associated with radiographic severity in African Americans with early rheumatoid arthritis	Exclude	Not in cancer	Gene expression profiling may be used to stratify patients by disease severity to test the hypothesis that variable disease outcome has a genetic component. In order to define unique expression signatures in African American rheumatoid arthritis (RA) patients with severe erosive disease, we undertook a gene expression study using samples of RNA from peripheral blood mononuclear cells (PBMCs). RNA…			http://doi.org/10.1007/s00296-011-2355-3
Sonia, T. A.;Sharma, C. P.	2013	Journal Of Biomedical Nanotechnology	In Vitro Evaluation of Thiolated Polydimethylaminoethylmethacrylate Hydrogel Sub-Microparticles for Oral Insulin Delivery	Exclude	Not in cancer	In this investigation, novel cationic thiomer, Thiolated polydimethylaminoethylmethacrylate (PDCys) is synthesised and the feasibility of PDCys sub-microparticles as oral insulin delivery carriers is evaluated in vitro. The presence of both positive charge and thiol group in the same matrix plays a vital role in improving the paracellular permeability. Thiol groups interacts with cysteine rich su…			http://doi.org/10.1166/jbn.2013.1573
Tel, J.;Aarntzen, Ehjg;Baba, T.;Schreibelt, G.;Schulte, B. M.;Benitez-Ribas, D.;Boerman, O. C.;Croockewit, S.;Oyen, W. J. G.;van Rossum, M.;Winkels, G.;Coulie, P. G.;Punt, C. J. A.;Figdor, C. G.;de Vries, I. J. M.	2013	Cancer Research	Natural Human Plasmacytoid Dendritic Cells Induce Antigen-Specific T-Cell Responses in Melanoma Patients	Exclude	Not radiomics	Vaccination against cancer by using dendritic cells has for more than a decade been based on dendritic cells generated ex vivo from monocytes or CD34(+) progenitors. Here, we report on the first clinical study of therapeutic vaccination against cancer using naturally occurring plasmacytoid dendritic cells (pDC). Fifteen patients with metastatic melanoma received intranodal injections of pDCs acti…			http://doi.org/10.1158/0008-5472.CAN-12-2583
Untch, M.;Gerber, B.;Harbeck, N.;Jackisch, C.;Marschner, N.;Möbus, V.;Von Minckwitz, G.;Loibl, S.;Beckmann, M. W.;Blohmer, J. U.;Costa, S. D.;Decker, T.;Diel, I.;Dimpfl, T.;Eiermann, W.;Fehm, T.;Friese, K.;Jänicke, F.;Janni, W.;Jonat, W.;Kiechle, M.;Köhler, U.;Lück, H. J.;Maass, N.;Possinger, K.;Rody, A.;Scharl, A.;Schneeweiss, A.;Thomssen, C.;Wallwiener, D.;Welt, A.	2013	Breast Care	13th St. Gallen international breast cancer conference 2013: Primary therapy of early breast cancer evidence, controversies, consensus - Opinion of a German team of experts (Zurich 2013)	Exclude	Conference proceedings	The International Consensus Conference on the treatment of primary breast cancer takes place every two years in St. Gallen, Switzerland. The panel in St. Gallen is composed of international experts from different countries. From a German perspective, it seems reasonable to interpret the voting results in the light of AGO-recommendations and S3-guidelines for everyday practice in Germany. Conseque…			http://doi.org/10.1159/000351692
Zhao, M.;Li, C. S.;Zheng, J. J.;Yan, M. H.;Sun, K.;Wang, Z. M.	2013	International Journal Of Clinical And Experimental Pathology	Cystic lymphangioma-like adenomatoid tumor of the adrenal gland: report of a rare case and review of the literature	Exclude	Single case-study	Adenomatoid tumors (AT) are uncommon, benign tumors of mesothelial origination most frequently encountered in the genital tracts of both sexes. Their occurrences in the extragenital sites are much rarer and could elicit a variety of differential diagnosis both clinically and morphologically. With regard to the adrenal gland, to the best knowledge of us, only 31 cases of AT have been reported in t…			No DOI (search online)
	2014		2013 International Conference on Human Health and Medical Engineering, HHME 2013	Exclude	Conference proceedings	The proceedings contain 169 papers. The special focus in this conference is on Human Health and Medical Engineering. The topics include: Study on formulation of hemorrhoids and the mechanism of acupuncture by means of acupuncture combined with trimming hands and feet; expression and clinical significance of E-cadherin and MMP-2 in human colorectal carcinoma; finite element modeling of internal ca…			No DOI (search online)
Bernstein, M. B.;Garnett, C. T.;Zhang, H. G.;Velcich, A.;Wattenberg, M. M.;Gameiro, S. R.;Kalnicki, S.;Hodge, J. W.;Guha, C.	2014	Cancer Biotherapy And Radiopharmaceuticals	Radiation-Induced Modulation of Costimulatory and Coinhibitory T-Cell Signaling Molecules on Human Prostate Carcinoma Cells Promotes Productive Antitumor Immune Interactions	Exclude	Not radiomics	We sought to determine if single-dose external beam radiation therapy (EBRT) could modulate the expression signature of T-cell costimulatory and coinhibitory molecules in human prostate cancer (PCa) cell lines in vitro. We investigated the functional impact of irradiated PCa cells with a modulated costimulatory profile on responder T-cell activity. We used three PCa cell lines (DU145, PC3, and LN…			http://doi.org/10.1089/cbr.2013.1578
Cui, W.;Joshi, N. S.;Liu, Y.;Meng, H.;Kleinstein, S. H.;Kaech, S. M.	2014	J Immunol	TLR4 ligands lipopolysaccharide and monophosphoryl lipid a differentially regulate effector and memory CD8+ T Cell differentiation	Exclude	Not in cancer	Vaccines formulated with nonreplicating pathogens require adjuvants to help bolster immunogenicity. The role of adjuvants in Ab production has been well studied, but how they influence memory CD8(+) T cell differentiation remains poorly defined. In this study we implemented dendritic cell-mediated immunization to study the effects of commonly used adjuvants, TLR ligands, on effector and memory CD…			http://doi.org/10.4049/jimmunol.1302569;10.4049/jimmunol.1302569. Epub 2014 Mar 21.
Dalmas, E.;Venteclef, N.;Caer, C.;Poitou, C.;Cremer, I.;Aron-Wisnewsky, J.;Lacroix-Desmazes, S.;Bayry, J.;Kaveri, S. V.;Clement, K.;Andre, S.;Guerre-Millo, M.	2014	Diabetes	T Cell-Derived IL-22 Amplifies IL-1 beta-Driven Inflammation in Human Adipose Tissue: Relevance to Obesity and Type 2 Diabetes	Exclude	Not in cancer	Proinflammatory cytokines are critically involved in the alteration of adipose tissue biology leading to deterioration of glucose homeostasis in obesity. Here we show a pronounced proinflammatory signature of adipose tissue macrophages in type 2 diabetic obese patients, mainly driven by increased NLRP3-dependent interleukin (11)-1 beta production. IL-1 beta release increased with glycemic deterio…			http://doi.org/10.2337/db13-1511
Demotte, N.;Bigirimana, R. E.;Wieers, G.;Stroobant, V.;Squifflet, J. L.;Carrasco, J.;Thielemans, K.;Baurain, J. F.;Van Der Smissen, P.;Courtoy, P. J.;van der Bruggen, P.	2014	Clinical Cancer Research	A Short Treatment with Galactomannan GM-CT-01 Corrects the Functions of Freshly Isolated Human Tumor-Infiltrating Lymphocytes	Exclude	Not radiomics	Purpose: Several galectins are released by tumor cells and macrophages and accumulate in the tumor microenvironment. Galectin-1 and -3 were found to bind to glycosylated receptors at the surface of tumor-infiltrating lymphocytes (TIL), forming glycoprotein-galectin lattices that could reduce the motility and therefore the functionality of surface molecules. In contrast to blood T cells, human TIL…			http://doi.org/10.1158/1078-0432.CCR-13-2459
Elpek, K. G.;Cremasco, V.;Shen, H.;Harvey, C. J.;Wucherpfennig, K. W.;Goldstein, D. R.;Monach, P. A.;Turley, S. J.	2014	Cancer Immunology Research	The Tumor Microenvironment Shapes Lineage, Transcriptional, and Functional Diversity of Infiltrating Myeloid Cells	Exclude	Review	Myeloid cells play important regulatory roles within the tumor environment by directly promoting tumor progression and modulating the function of tumor-infiltrating lymphocytes, and as such, they represent a potential therapeutic target for the treatment of cancer. Although distinct subsets of tumor-associated myeloid cells have been identified, a broader analysis of the complete myeloid cell lan…			http://doi.org/10.1158/2326-6066.CIR-13-0209
Eng, K. H.;Tsuji, T.	2014	Plos One	Differential Antigen Expression Profile Predicts Immunoreactive Subset of Advanced Ovarian Cancers	Exclude	Not radiomics	The presence and composition of lymphocytes characterizing an immune response has been connected to prognosis in advanced ovarian cancer. Our aim is to establish novel associations between prognosis and the expression of immune-related genes through a focused screen utilizing publicly available high-throughput assays. We consider transcriptome profiles from n=1137 advanced ovarian cancer patients…			http://doi.org/10.1371/journal.pone.0111586
Fehlker, M.;Huska, M. R.;Jons, T.;Andrade-Navarro, M. A.;Kemmner, W.	2014	Bmc Cancer	Concerted down-regulation of immune-system related genes predicts metastasis in colorectal carcinoma	Exclude	Not radiomics	Background: This study aimed at the identification of prognostic gene expression markers in early primary colorectal carcinomas without metastasis at the time point of surgery by analyzing genome-wide gene expression profiles using oligonucleotide microarrays. Methods: Cryo-conserved tumor specimens from 45 patients with early colorectal cancers were examined, with the majority of them being UICC…			http://doi.org/10.1186/1471-2407-14-64
Fossum, C.;Hjertner, B.;Ahlberg, V.;Charerntantanakul, W.;McIntosh, K.;Fuxler, L.;Balagunaseelan, N.;Wallgren, P.;Bengtssone, K. L.	2014	Veterinary Immunology And Immunopathology	Early inflammatory response to the saponin adjuvant Matrix-M in the pig	Exclude	Not in humans	The early inflammatory response to Matrix-M was evaluated in pigs. Adverse reactions measured as body temperature, appetite, activity level and reaction at the site of injection were not observed after s.c. injection with three doses of the adjuvant (75, 100 or 150 mu g) into one week old piglets. Analyses of the immediate cytokine response of PBMC after in vitro exposure to Matrix-M (AbISCO-100 …			http://doi.org/10.1016/j.vetimm.2013.07.007
Gray, S. M.;Kaech, S. M.;Staron, M. M.	2014	Immunol Rev	The interface between transcriptional and epigenetic control of effector and memory CD8⁺ T-cell differentiation	Exclude	Not radiomics	Immunity to many intracellular pathogens requires the proliferation, differentiation, and function of CD8(+) cytotoxic T lymphocytes (CTLs). While the majority of effector CTLs die upon clearance of the pathogen, a small proportion of them survive to become long-lived memory CTLs. Memory CTLs can provide protective immunity against re-exposure to the same pathogen and are the principle motivation…			http://doi.org/10.1111/imr.12205
Jackson, S. E.;Mason, G. M.;Okecha, G.;Sissons, J. G. P.;Wills, M. R.	2014	Journal Of Virology	Diverse Specificities, Phenotypes, and Antiviral Activities of Cytomegalovirus-Specific CD8(+) T Cells	Exclude	Not in cancer	CD8(+) T cells specific for pp65, IE1, and IE2 are present at high frequencies in human cytomegalovirus (HCMV)-seropositive individuals, and these have been shown to have phenotypes associated with terminal differentiation, as well as both cytokine and proliferative dysfunctions, especially in the elderly. However, more recently, T cell responses to many other HCMV proteins have been described, b…			http://doi.org/10.1128/JVI.01477-14
Laginestra, M. A.;Piccaluga, P. P.;Fuligni, F.;Rossi, M.;Agostinelli, C.;Righi, S.;Sapienza, M. R.;Motta, G.;Gazzola, A.;Mannu, C.;Sabattini, E.;Bacci, F.;Tabanelli, V.;Sacchetti, C. A. S.;Barrese, T. Z.;Etebari, M.;Melle, F.;Clo, A.;Gibellini, D.;Tripodo, C.;Inghirami, G.;Croce, C. M.;Pileri, S. A.	2014	Blood Cancer Journal	Pathogenetic and diagnostic significance of microRNA deregulation in peripheral T-cell lymphoma not otherwise specified	Exclude	Not radiomics	Peripheral T-cell lymphomas not otherwise specified (PTCLs/NOS) are rare and aggressive tumours whose molecular pathogenesis and diagnosis are still challenging. The microRNA (miRNA) profile of 23 PTCLs/NOS was generated and compared with that of normal T-lymphocytes (CD4+, CD8+, naive, activated). The differentially expressed miRNA signature was compared with the gene expression profile (GEP) of…			http://doi.org/10.1038/bcj.2014.78
Larkin, T. J.;Canuto, H. C.;Kettunen, M. I.;Booth, T. C.;Hu, D. E.;Krishnan, A. S.;Bohndiek, S. E.;Neves, A. A.;McLachlan, C.;Hobson, M. P.;Brindle, K. M.	2014	Magnetic Resonance In Medicine	Analysis of Image Heterogeneity Using 2D Minkowski Functionals Detects Tumor Responses to Treatment	Include?		PurposeThe acquisition of ever increasing volumes of high resolution magnetic resonance imaging (MRI) data has created an urgent need to develop automated and objective image analysis algorithms that can assist in determining tumor margins, diagnosing tumor stage, and detecting treatment response. MethodsWe have shown previously that Minkowski functionals, which are precise morphological and stru…	Exclude	Not CD8 TILs	http://doi.org/10.1002/mrm.24644
Mattison, J. A.;Wang, M.;Bernier, M.;Zhang, J.;Park, S. S.;Maudsley, S.;An, S. S.;Santhanam, L.;Martin, B.;Faulkner, S.;Morrell, C.;Baur, J. A.;Peshkin, L.;Sosnowska, D.;Csiszar, A.;Herbert, R. L.;Tilmont, E. M.;Ungvari, Z.;Pearson, K. J.;Lakatta, E. G.;de Cabo, R.	2014	Cell Metab	Resveratrol prevents high fat/sucrose diet-induced central arterial wall inflammation and stiffening in nonhuman primates	Exclude	Not in humans	Central arterial wall stiffening, driven by a chronic inflammatory milieu, accompanies arterial diseases, the leading cause of cardiovascular (CV) morbidity and mortality in Western society. An increase in central arterial wall stiffening, measured as an increase in aortic pulse wave velocity (PWV), is a major risk factor for clinical CV disease events. However, no specific therapies to reduce PW…			http://doi.org/10.1016/j.cmet.2014.04.018;10.1016/j.cmet.2014.04.018. Epub 2014 May 29.
Mayer, C. T.;Ghorbani, P.;Nandan, A.;Dudek, M.;Arnold-Schrauf, C.;Hesse, C.;Berod, L.;Stuve, P.;Puttur, F.;Merad, M.;Sparwasser, T.	2014	Blood	Selective and efficient generation of functional Batf3-dependent CD103(+) dendritic cells from mouse bone marrow	Exclude	Not in humans	Multiple subsets of FMS-like tyrosine kinase 3 ligand (FLT3L)-dependent dendritic cells (DCs) control T-cell tolerance and immunity. In mice, Batf3-dependent CD103(+) DCs efficiently enter lymph nodes and cross-present antigens, rendering this conserved DC subset a promising target for tolerance induction or vaccination. However, only limited numbers of CD103(+) DCs can be isolated with current m…			http://doi.org/10.1182/blood-2013-12-545772
Monach, P. A.	2014	Current Opinion In Rheumatology	Biomarkers in vasculitis	Exclude	Not in cancer	PURPOSE OF REVIEW: Better biomarkers are needed for guiding management of patients with vasculitis. Large cohorts and technological advances had led to an increase in preclinical studies of potential biomarkers. RECENT FINDINGS: The most interesting markers described recently include a gene expression signature in CD8+ T cells that predicts tendency to relapse or remain relapse-free in antineutro…			http://doi.org/10.1097/BOR.0000000000000009
Neeland, M. R.;Elhay, M. J.;Meeusen, E. N. T.;de Veer, M. J.	2014	Vaccine	Vaccination with liposomal poly(I:C) induces discordant maturation of migratory dendritic cell subsets and anti-viral gene signatures in afferent lymph cells	Exclude	Not in cancer	Vaccine formulations administered in the periphery must activate naive immune cells within the lymph node. In this study, we have directly cannulated the ovine lymphatic vessels to investigate the cellular and molecular mechanisms that transfer information from the periphery into the local draining lymph node via the afferent lymph. Inclusion of poly(I:C) into a liposomal vaccine formulation enha…			http://doi.org/10.1016/j.vaccine.2014.09.036
Pandya, D.;Mariani, M.;McHugh, M.;Andreoli, M.;Sieber, S.;He, S.;Dowell-Martino, C.;Fiedler, P.;Scambia, G.;Ferlini, C.	2014	Plos One	Herpes Virus MicroRNA Expression and Significance in Serous Ovarian Cancer	Exclude	Not radiomics	Serous ovarian cancer (SEOC) is the deadliest gynecologic malignancy. MicroRNAs (miRNAs) are a class of small noncoding RNAs which regulate gene expression and protein translation. MiRNAs are also encoded by viruses with the intent of regulating their own genes and those of the infected cells. This is the first study assessing viral miRNAs in SEOC. MiRNAs sequencing data from 487 SEOC patients we…			http://doi.org/10.1371/journal.pone.0114750
Polak, M. E.;Thirdborough, S. M.;Ung, C. Y.;Elliott, T.;Healy, E.;Freeman, T. C.;Ardern-Jones, M. R.	2014	Journal Of Investigative Dermatology	Distinct Molecular Signature of Human Skin Langerhans Cells Denotes Critical Differences in Cutaneous Dendritic Cell Immune Regulation	Exclude	Not radiomics	Langerhans cells (LCs) are professional antigen-presenting cells (APCs) residing in the epidermis. Despite their high potential to activate T lymphocytes, current understanding of human LC biology is limited. Genome-wide comparison of the transcriptional profiles of human skin migratory CD1a+ LCs and CD11c+ dermal dendritic cells (DDCs) demonstrated significant differences between these "dendriti…			http://doi.org/10.1038/jid.2013.375
Ranki, T.;Joensuu, T.;Jäger, E.;Karbach, J.;Wahle, C.;Kairemo, K.;Alanko, T.;Partanen, K.;Turkki, R.;Linder, N.;Lundin, J.;Ristimäki, A.;Kankainen, M.;Hemminki, A.;Backman, C.;Dienel, K.;von Euler, M.;Haavisto, E.;Hakonen, T.;Juhila, J.;Jaderberg, M.;Priha, P.;Vassilev, L.;Vuolanto, A.;Pesonen, S.	2014	Oncoimmunology	Local treatment of a pleural mesothelioma tumor with ONCOS-102 induces a systemic antitumor CD8+ T-cell response, prominent infiltration of CD8+ lymphocytes and Th1 type polarization	Exclude	Not radiomics	Late stage cancer is often associated with reduced immune recognition and a highly immunosuppressive tumor microenvironment. The presence of tumor infiltrating lymphocytes (TILs) and specific gene-signatures prior to treatment are linked to good prognosis, while the opposite is true for extensive immunosuppression. The use of adenoviruses as cancer vaccines is a form of active immunotherapy to in…			http://doi.org/10.4161/21624011.2014.958937
Richart, A.;Loyer, X.;Neri, T.;Howangyin, K.;Guerin, C. L.;Ngkelo, A.;Bakker, W.;Zlatanova, I.;Rouanet, M.;Vilar, J.;Levy, B.;Rothenberg, M.;Mallat, Z.;Puceat, M.;Silvestre, J. S.	2014	Stem Cells	MicroRNA-21 Coordinates Human Multipotent Cardiovascular Progenitors Therapeutic Potential	Exclude	Not in cancer	Published clinical trials in patients with ischemic diseases show limited benefit of adult stem cell-based therapy, likely due to their restricted plasticity and commitment toward vascular cell lineage. We aim to uncover the potent regenerative ability of MesP1/stage-specific embryonic antigen 1 (SSEA-1)-expressing cardiovascular progenitors enriched from human embryonic stem cells (hESCs). Injec…			http://doi.org/10.1002/stem.1789
Russ, B. E.;Olshanksy, M.;Smallwood, H. S.;Li, J.;Denton, A. E.;Prier, J. E.;Stock, A. T.;Croom, H. A.;Cullen, J. G.;Nguyen, M. L. T.;Rowe, S.;Olson, M. R.;Finkelstein, D. B.;Kelso, A.;Thomas, P. G.;Speed, T. P.;Rao, S.;Turner, S. J.	2014	Immunity	Distinct Epigenetic Signatures Delineate Transcriptional Programs during Virus-Specific CD8(+) T Cell Differentiation (vol 41, pg 853, 2014)	Exclude	Duplication				http://doi.org/10.1016/j.immuni.2014.12.013
Russ, B. E.;Olshanksy, M.;Smallwood, H. S.;Li, J.;Denton, A. E.;Prier, J. E.;Stock, A. T.;Croom, H. A.;Cullen, J. G.;Nguyen, M. L. T.;Rowe, S.;Olson, M. R.;Finkelstein, D. B.;Kelso, A.;Thomas, P. G.;Speed, T. P.;Rao, S.;Turner, S. J.	2014	Immunity	Distinct Epigenetic Signatures Delineate Transcriptional Programs during Virus-Specific CD8(+) T Cell Differentiation	Exclude	Not in cancer	The molecular mechanisms that regulate the rapid transcriptional changes that occur during cytotoxic T lymphocyte (CTL) proliferation and differentiation in response to infection are poorly understood. We have utilized ChIP-seq to assess histone H3 methylation dynamics within naive, effector, and memory virus-specific T cells isolated directly ex vivo after influenza A virus infection. Our result…			http://doi.org/10.1016/j.immuni.2014.11.001
Snyder, A.;Makarov, V.;Merghoub, T.;Yuan, J.;Zaretsky, J. M.;Desrichard, A.;Walsh, L. A.;Postow, M. A.;Wong, P.;Ho, T. S.;Hollmann, T. J.;Bruggeman, C.;Kannan, K.;Li, Y. Y.;Elipenahli, C.;Liu, C. L.;Harbison, C. T.;Wang, L. S.;Ribas, A.;Wolchok, J. D.;Chan, T. A.	2014	New England Journal Of Medicine	Genetic Basis for Clinical Response to CTLA-4 Blockade in Melanoma	Exclude	Not radiomics	BACKGROUND Immune checkpoint inhibitors are effective cancer treatments, but molecular determinants of clinical benefit are unknown. Ipilimumab and tremelimumab are antibodies against cytotoxic T-lymphocyte antigen 4 (CTLA-4). Anti-CTLA-4 treatment prolongs overall survival in patients with melanoma. CTLA-4 blockade activates T cells and enables them to destroy tumor cells. METHODS We obtained tu…			http://doi.org/10.1056/NEJMoa1406498
Subbiah, V.;Brown, R. E.;McGuire, M. F.;Buryanek, J.;Janku, F.;Younes, A.;Hong, D.	2014	Oncotarget	A novel immunomodulatory and molecularly targeted strategy for refractory Hodgkin's lymphoma	Exclude	Not radiomics	Although Hodgkin's lymphoma (HL) was one of the first human cancers to be cured by chemotherapy, no new agents other than brentuximab vedotin (Adcetris (R), CD 30 directed antibody drug conjugate) have received US Food and Drug Administration (FDA) approval for HL since 1977. Subsets of young adult patients with HL continue to relapse, even after stem cell transplantation, warranting new approach…			http://doi.org/10.18632/oncotarget.1468
Abba, M. C.;Gong, T.;Lu, Y.;Lee, J.;Zhong, Y.;Lacunza, E.;Butti, M.;Takata, Y.;Gaddis, S.;Shen, J. J.;Estecio, M. R.;Sahin, A. A.;Aldaz, C. M.	2015	Cancer Research	A Molecular Portrait of High-Grade Ductal Carcinoma In Situ	Exclude	Not radiomics	Ductal carcinoma in situ (DCIS) is a noninvasive precursor lesion to invasive breast carcinoma. We still have no understanding on why only some DCIS lesions evolve to invasive cancer whereas others appear not to do so during the life span of the patient. Here, we performed full exome (tumor vs. matching normal), transcriptome, and methylome analysis of 30 pure high-grade DCIS (HG-DCIS) and 10 nor…			http://doi.org/10.1158/0008-5472.CAN-15-0506
Care, M. A.;Westhead, D. R.;Tooze, R. M.	2015	Genome Medicine	Gene expression meta-analysis reveals immune response convergence on the IFN gamma-STAT1-IRF1 axis and adaptive immune resistance mechanisms in lymphoma	Exclude	Not radiomics	Background: Cancers adapt to immune-surveillance through evasion. Immune responses against carcinoma and melanoma converge on cytotoxic effectors and IFN gamma-STAT1-IRF1 signalling. Local IFN-driven immune checkpoint expression can mediate feedback inhibition and adaptive immune resistance. Whether such coupled immune polarization and adaptive resistance is generalisable to lymphoid malignancies…			http://doi.org/10.1186/s13073-015-0218-3
Ciccia, F.;Guggino, G.;Rizzo, A.;Bombardieri, M.;Raimondo, S.;Carubbi, F.;Cannizzaro, A.;Sireci, G.;Dieli, F.;Campisi, G.;Giacomelli, R.;Cipriani, P.;De Leo, G.;Alessandro, R.;Triolo, G.	2015	Clinical And Experimental Immunology	Interleukin (IL)-22 receptor 1 is over-expressed in primary Sjogren's syndrome and Sjögren-associated non-Hodgkin lymphomas and is regulated by IL-18	Exclude	Not radiomics	The aim of this study was to elucidate more clearly the role of interleukin (IL)-18 in modulating the IL-22 pathway in primary Sjögren's syndrome (pSS) patients and in pSS-associated lymphomas. Minor salivary glands (MSGs) from patients with pSS and non-specific chronic sialoadenitis (nSCS), parotid glands biopsies from non-Hodgkin lymphomas (NHL) developed in pSS patients, were evaluated for IL-…			http://doi.org/10.1111/cei.12643
Cong, Y. Z.;Qiao, G. D.;Zou, H. D.;Lin, J.;Wang, X. M.;Li, X. H.;Li, Y. L.;Zhu, S. G.	2015	Oncology Letters	Invasive cribriform carcinoma of the breast: A report of nine cases and a review of the literature	Exclude	Not radiomics	Nine cases of infiltrating cribriform carcinoma (ICC) of the breast are reported and the clinicopathological features, particularly the imaging findings, are analyzed in the present study. Sonograms revealed that all masses exhibited a hypoechoic internal echo texture (9/9) and that a number of masses presented with an irregular shape (8/9), obscure boundary (5/9), partially microlobulated (5/9) …			http://doi.org/10.3892/ol.2015.2972
Flint, S. M.;McKinney, E. F.;Lyons, P. A.;Smith, K. G. C.	2015	Current Pharmaceutical Design	The Contribution of Transcriptomics to Biomarker Development in Systemic Vasculitis and SLE	Exclude	Not in cancer	A small but increasing number of gene expression based biomarkers are becoming available for routine clinical use, principally in oncology and transplantation. These underscore the potential of gene expression arrays and RNA sequencing for biomarker development, but this potential has not yet been fully realized and most candidates do not progress beyond the initial report. The first part of this…			http://doi.org/10.2174/1381612821666150313130256
Frankenberger, C.;Rabe, D.;Bainer, R.;Sankarasharma, D.;Chada, K.;Krausz, T.;Gilad, Y.;Becker, L.;Rosner, M. R.	2015	Cancer Research	Metastasis Suppressors Regulate the Tumor Microenvironment by Blocking Recruitment of Prometastatic Tumor-Associated Macrophages	Exclude	Not radiomics	Triple-negative breast cancer (TNBC) patients have the highest risk of recurrence and metastasis. Because they cannot be treated with targeted therapies, and many do not respond to chemotherapy, they represent a clinically underserved group. TNBC is characterized by reduced expression of metastasis suppressors such as Raf kinase inhibitory protein (RKIP), which inhibits tumor invasiveness. Mechan…			http://doi.org/10.1158/0008-5472.CAN-14-3394
Green, M. R.;Kihira, S.;Liu, C. L.;Nair, R. V.;Salari, R.;Gentles, A. J.;Irish, J.;Stehr, H.;Vicente-Duenas, C.;Romero-Camarero, I.;Sanchez-Garcia, I.;Plevritis, S. K.;Arber, D. A.;Batzoglou, S.;Levy, R.;Alizadeh, A. A.	2015	Proceedings Of The National Academy Of Sciences Of The United States Of America	Mutations in early follicular lymphoma progenitors are associated with suppressed antigen presentation	Exclude	Not radiomics	Follicular lymphoma (FL) is incurable with conventional therapies and has a clinical course typified by multiple relapses after therapy. These tumors are genetically characterized by B-cell leukemia/lymphoma 2 (BCL2) translocation and mutation of genes involved in chromatin modification. By analyzing purified tumor cells, we identified additional novel recurrently mutated genes and confirmed muta…			http://doi.org/10.1073/pnas.1501199112
Haris, M.;Yadav, S. K.;Rizwan, A.;Singh, A.;Wang, E.;Hariharan, H.;Reddy, R.;Marincola, F. M.	2015	Journal Of Translational Medicine	Molecular magnetic resonance imaging in cancer	Exclude	Review	The ability to identify key biomolecules and molecular changes associated with cancer malignancy and the capacity to monitor the therapeutic outcome against these targets is critically important for cancer treatment. Recent developments in molecular imaging based on magnetic resonance (MR) techniques have provided researchers and clinicians with new tools to improve most facets of cancer care. Mo…			http://doi.org/10.1186/s12967-015-0659-x
Hellawell, J.;Ballhaus, C.;Gee, C. T.;Mustoe, G. E.;Nagel, T. J.;Wirth, R.;Rethemeyer, J.;Tomaschek, F.;Geisler, T.;Greef, K.;Mansfeldt, T.	2015	Geochimica Et Cosmochimica Acta	Incipient silicification of recent conifer wood at a Yellowstone hot spring	Exclude	Not in cancer	A branch of lodgepole pine (Pinus contorta) from a silica sinter apron of Cistern Spring, Yellowstone National Park, is partially mineralized with silica gel. The distribution of Si mapped in transverse sections of the branch suggests that mineralization was episodic. Early silica-rich solutions used the cellular structures in the wood as pathways, in particular the axial tracheids and rays. Late…			http://doi.org/10.1016/j.gca.2014.10.018
Ishida, Y.;Zhao, D. W.;Ohkuchi, A.;Kuwata, T.;Yoshitake, H.;Yuge, K.;Takizawa, T.;Matsubara, S.;Suzuki, M.;Saito, S.;Takizawa, T.	2015	International Journal Of Molecular Medicine	Maternal peripheral blood natural killer cells incorporate placenta-associated microRNAs during pregnancy	Exclude	Not in cancer	Although recent studies have demonstrated that microRNAs (miRNAs or miRs) regulate fundamental natural killer (NK) cellular processes, including cytotoxicity and cytokine production, little is known about the miRNA-gene regulatory relationships in maternal peripheral blood NK (pNK) cells during pregnancy. In the present study, to determine the roles of miRNAs within gene regulatory networks of ma…			http://doi.org/10.3892/ijmm.2015.2157
Josephs, D. H.;Bax, H. J.;Karagiannis, S. N.	2015	Front Biosci (Elite Ed)	Tumour-associated macrophage polarisation and re-education with immunotherapy	Exclude	Not radiomics	Monocytes/macrophages constitute important contributors of cancer-associated inflammation. Through their plasticity and capacity to become polarised by tumours towards less activatory and more immunosuppressive (M2) phenotypes, tumour-associated macrophages (TAM) are thought to support tumour progression. Orchestrated by T helper 2 (Th2)-biased stimuli, macrophage recruitment, activation and pola…			http://doi.org/10.2741/e735;10.2741/E735.
Karn, T.;Pusztai, L.;Rody, A.;Holtrich, U.;Becker, S.	2015	Current Cancer Drug Targets	The Influence of Host Factors on the Prognosis of Breast Cancer: Stroma and Immune Cell Components as Cancer Biomarkers	Exclude	Not radiomics	In this paper, we will review the data on stromal components and immunological parameters in the cancer microenvironment as prognostic and predictive markers in breast cancer. Host immunological response to cancer has gained importance because of recent breakthroughs in immunotherapy. Currently, molecular and clinical subtyping of breast cancer is solely based on the molecular features of the can…			http://doi.org/10.2174/156800961508151001101209
Lal, N.;Beggs, A. D.;Willcox, B. E.;Middleton, G. W.	2015	Oncoimmunology	An immunogenomic stratification of colorectal cancer: Implications for development of targeted immunotherapy	Exclude	Not radiomics	Although tumor infiltrating lymphocyte (TIL) density is prognostic and predictive in colorectal cancer (CRC), the impact of tumor genetics upon colorectal immunobiology is unclear. Identification of genetic factors that influence the tumor immunophenotype is essential to improve the effectiveness of stratified immunotherapy approaches. We carried out a bioinformatics analysis of CRC data in The C…			http://doi.org/10.4161/2162402x.2014.976052;10.4161/2162402X.2014.976052. eCollection 2015 Mar.
Lam, W.;Jiang, Z. L.;Guan, F. L.;Huang, X.;Hu, R.;Wang, J.;Bussom, S.;Liu, S. H.;Zhao, H. Y.;Yen, Y.;Cheng, Y. C.	2015	Scientific Reports	PHY906(KD018), an adjuvant based on a 1800-year-old Chinese medicine, enhanced the anti-tumor activity of Sorafenib by changing the tumor microenvironment	Exclude	Not radiomics	PHY906 (KD018) is a four-herb Chinese Medicine Formula. It has been shown to potentially enhance the therapeutic indices of different class anticancer agents in vivo. Here, PHY906 is reported to enhance the anti-tumor activity of Sorafenib in nude mice bearing HepG2 xenografts. Among the four herbal ingredients of PHY906, Scutellaria baicalensis Georgi (S) and Paeonia lactiflora Pall (P) are requ…			http://doi.org/10.1038/srep09384
McKinney, E. F.;Lee, J. C.;Jayne, D. R. W.;Lyons, P. A.;Smith, K. G. C.	2015	Nature	T-cell exhaustion, co-stimulation and clinical outcome in autoimmunity and infection	Exclude	Not in cancer	The clinical course of autoimmune and infectious disease varies greatly, even between individuals with the same condition. An understanding of the molecular basis for this heterogeneity could lead to significant improvements in both monitoring and treatment. During chronic infection the process of T-cell exhaustion inhibits the immune response, facilitating viral persistence(1). Here we show that…			http://doi.org/10.1038/nature14468
Miñana, E.;Roldán, M.;Chivato, T.;Martínez, T.;Fuente, T.	2015	Nucl Med Biol	Quantification of the chromosomal radiation damage induced by labelling of leukocytes with [18F]FDG	Include?		INTRODUCTION: The aim of our work is to quantify the radiation damage in lymphocytes after labelling with [18F]FDG. Comparison with gold standard [99mTc]HMPAO labelling is established. An approach to cellular dosimetry is proposed. METHODS: Mixed leukocytes were separated from fresh venous blood and labelled with [18F]FDG and [99mTc]HMPAO following published guidelines. Cytokinesis-block micronuc…	Exclude	Not CD8 TILs	http://doi.org/10.1016/j.nucmedbio.2015.05.002;10.1016/j.nucmedbio.2015.05.002. Epub 2015 May 14.
Moreau, A.;Blair, P. A.;Chai, J. G.;Ratnasothy, K.;Stolarczyk, E.;Alhabbab, R.;Rackham, C. L.;Jones, P. M.;Smyth, L.;Elgueta, R.;Howard, J. K.;Lechler, R. I.;Lombardi, G.	2015	European Journal Of Immunology	Transitional-2 B cells acquire regulatory function during tolerance induction and contribute to allograft survival	Exclude	Not in humans	In humans, tolerance to renal transplants has been associated with alterations in B-cell gene transcription and maintenance of the numbers of circulating transitional B cells. Here, we use a mouse model of transplantation tolerance to investigate the contribution of B cells to allograft survival. We demonstrate that transfer of B cells from mice rendered tolerant to MHC class I mismatched skin gr…			http://doi.org/10.1002/eji.201445082
Neeland, M. R.;Elhay, M. J.;Powell, D. R.;Rossello, F. J.;Meeusen, E. N. T.;de Veer, M. J.	2015	Immunology	Transcriptional profile in afferent lymph cells following vaccination with liposomes incorporating CpG	Exclude	Not in cancer	Vaccine formulations incorporating innate immune stimulants are highly immunogenic; however, the biological signals that originate in the peripheral tissues at the site of injection and are transmitted to the local lymph node to induce immunity remain unclear. By directly cannulating the ovine afferent lymphatic vessels, we have previously shown that it takes 72 hr for mature antigen-loaded dendr…			http://doi.org/10.1111/imm.12401
Pan, H.;Zhang, X.;Hu, J. Y.;Chen, J.;Pan, Q. C.;Teng, Z.;Zheng, Y. X.;Mao, S. H.;Zhang, H.;King, C. C.;Wu, F.	2015	Bmc Infectious Diseases	A case report of avian influenza H7N9 killing a young doctor in Shanghai, China	Exclude	Single case-study	Background: The novel avian influenza H7N9 virus has caused severe diseases in humans in eastern China since the spring of 2013. On January 18th 2014, a doctor working in the emergency department of a hospital in Shanghai died of H7N9 virus infection. To understand possible reasons to explain this world's first fatal H7N9 case of a health care worker (HCW), we summarize the clinical presentation,…			http://doi.org/10.1186/s12879-015-0970-4
Poon, K. W.;Brideau, C.;Schenk, G. J.;Klaver, R.;Klauser, A. M.;Kawasoe, J. H.;Geurts, J. J. G.;Stys, P. K.	2015	Optical Techniques In Neurosurgery, Neurophotonics, And Optogenetics Ii	Quantitative biochemical investigation of various neuropathologies using high-resolution spectral CARS microscopy	Exclude	Not radiomics	The pathology of multiple sclerosis involves the gray and white matter regions of the brain and spinal cord often characterized by various combinations of demyelination, inflammatory infiltration, axonal degeneration, and later gliosis in chronic lesions. While acute and chronic white matter lesions are well characterized and easily identified, evidence indicates that the CNS of MS patients may b…			http://doi.org/10.1117/12.2076654
Shaw, T. N.;Stewart-Hutchinson, P. J.;Strangward, P.;Dandamudi, D. B.;Coles, J. A.;Villegas-Mendez, A.;Gallego-Delgado, J.;van Rooijen, N.;Zindy, E.;Rodriguez, A.;Brewer, J. M.;Couper, K. N.;Dustin, M. L.	2015	Plos Pathog	Perivascular Arrest of CD8+ T Cells Is a Signature of Experimental Cerebral Malaria	Exclude	Not radiomics	There is significant evidence that brain-infiltrating CD8+ T cells play a central role in the development of experimental cerebral malaria (ECM) during Plasmodium berghei ANKA infection of C57BL/6 mice. However, the mechanisms through which they mediate their pathogenic activity during malaria infection remain poorly understood. Utilizing intravital two-photon microscopy combined with detailed ex…			http://doi.org/10.1371/journal.ppat.1005210;10.1371/journal.ppat.1005210. eCollection 2015.
Strobel, B.;Duechs, M. J.;Schmid, R.;Stierstorfer, B. E.;Bucher, H.;Quast, K.;Stiller, D.;Hildebrandt, T.;Mennerich, D.;Gantner, F.;Erb, K. J.;Kreuz, S.	2015	American Journal Of Respiratory Cell And Molecular Biology	Modeling pulmonary disease pathways using recombinant adeno-associated virus 6.2	Exclude	Not in cancer	Viral vectors have been applied successfully to generate disease-related animal models and to functionally characterize target genes in vivo. However, broader application is still limited by complex vector production, biosafety requirements, and vector-mediated immunogenic responses, possibly interfering with disease-relevant pathways. Here, we describe adeno-associated virus (AAV) variant 6.2 as…			http://doi.org/10.1165/rcmb.2014-0338MA
Taroni, J. N.;Martyanov, V.;Huang, C. C.;Mahoney, J. M.;Hirano, I.;Shetuni, B.;Yang, G. Y.;Brenner, D.;Jung, B.;Wood, T. A.;Bhattacharyya, S.;Almagor, O.;Lee, J.;Sirajuddin, A.;Varga, J.;Chang, R. W.;Whitfield, M. L.;Hinchcliff, M.	2015	Arthritis Research & Therapy	Molecular characterization of systemic sclerosis esophageal pathology identifies inflammatory and proliferative signatures	Exclude	Not in cancer	Introduction: Esophageal involvement in patients with systemic sclerosis (SSc) is common, but tissue-specific pathological mechanisms are poorly understood. There are no animal scleroderma esophagus models and esophageal smooth muscle cells dedifferentiate in culture prohibiting in vitro studies. Esophageal fibrosis is thought to disrupt smooth muscle function and lead to esophageal dilatation, b…			http://doi.org/10.1186/s13075-015-0695-1
Turcotte, M.;Spring, K.;Pommey, S.;Chouinard, G.;Cousineau, I.;George, J.;Chen, G. M.;Gendoo, D. M. A.;Haibe-Kains, B.;Karn, T.;Rahimi, K.;Le Page, C.;Provencher, D.;Mes-Masson, A. M.;Stagg, J.	2015	Cancer Research	CD73 Is Associated with Poor Prognosis in High-Grade Serous Ovarian Cancer	Exclude	Not radiomics	The cell surface nucleotidase CD73 is an immunosuppressive enzyme involved in tumor progression and metastasis. Although preclinical studies suggest that CD73 can be targeted for cancer treatment, the clinical impact of CD73 in ovarian cancer remains unclear. In this study, we investigated the prognostic value of CD73 in high-grade serous (HGS) ovarian cancer using gene and protein expression ana…			http://doi.org/10.1158/0008-5472.CAN-14-3569
Vargas, H. A.;Micco, M.;Hong, S. I.;Goldman, D. A.;Dao, F.;Weigelt, B.;Soslow, R. A.;Hricak, H.;Levine, D. A.;Sala, E.	2015	Radiology	Association between Morphologic CT Imaging Traits and Prognostically Relevant Gene Signatures in Women with High-Grade Serous Ovarian Cancer: A Hypothesis-generating Study	Include?		Purpose: To investigate associations among imaging traits observed on computed tomographic (CT) images, Classification of Ovarian Cancer (CLOVAR) gene signatures, and survival in women with high-grade serous ovarian cancer (HGSOC). Materials and Methods: The institutional review board approved this HIPAA-compliant retrospective study of CT images obtained before cytoreductive surgery in 46 women …	Include?	Check if CD8. Check if radiomic feature extraction.	http://doi.org/10.1148/radiol.14141477	Exclude?	Not CD8 TILs
Zhang, Q.;Jia, Q.;Deng, T.;Song, B.;Li, L.	2015	Biochem Biophys Res Commun	Heterogeneous expansion of CD4+ tumor-infiltrating T-lymphocytes in clear cell renal cell carcinomas	Exclude	Not radiomics	Aberrant expression of tumor-associated antigens (TAAs) mediates the effective mounting of adaptive immunity in human solid tumors. The foundations of this tumor-host interaction strongly depend on specific recognition via TAA-cognate-receptors in T-cell repertoires. Previous studies focused on the phenotypic and functional properties of CD4+/CD8+ tumor-infiltrating T-lymphocytes (TILs), but the …			http://doi.org/10.1016/j.bbrc.2015.01.069;10.1016/j.bbrc.2015.01.069. Epub 2015 Jan 28.
Zhang, Z. Z.;Shields, L. B. E.;Sun, D. A.;Zhang, Y. P.;Hunt, M. A.;Shields, C. B.	2015	Frontiers In Oncology	The art of intraoperative glioma identification	Exclude	Not radiomics	A major dilemma in brain-tumor surgery is the identification of tumor boundaries to maximize tumor excision and minimize postoperative neurological damage. Gliomas, especially low-grade tumors, and normal brain have a similar color and texture, which poses a challenge to the neurosurgeon. Advances in glioma resection techniques combine the experience of the neurosurgeon and various advanced techn…			http://doi.org/10.3389/fonc.2015.00175
Zimmerman, A.;Locke, F. L.;Emole, J.;Rosa, M.;Horna, P.;Hoover, S.;Dayicioglu, D.	2015	Cancer Control	Recurrent systemic anaplastic lymphoma kinase–negative anaplastic large cell lymphoma presenting as a breast implant–associated lesion	Exclude	Not radiomics	A woman aged 48 years presented with fevers, chills, weight loss, and night sweats. She had significant lymphadenopathy of the left neck as well as the left axilla. Her history was significant for bilateral breast augmentation with textured silicone implants more than 25 years ago. Excisional biopsy of a cervical lymph node revealed large, atypical cells positive for CD4 and CD30 and negative for…			http://doi.org/10.1177/107327481502200317
Zinn, P. O.;Mahmood, Z.;Elbanan, M. G.;Colen, R. R.	2015	Cancer Journal (United States)	Imaging genomics in gliomas	Include?		During the last decade, imaging has become the cornerstone for noninvasive diagnosis of different disorders and is currently being used by physicians all over the world. With the emergence of novel advanced imaging techniques that allow microstructural as well as functional tissue characterization along with the extensive work done by The Cancer Genome Atlas focusing on mapping genomic changes in…	Include?	Review; Check citations	http://doi.org/10.1097/PPO.0000000000000120	Exclude	Review
Ahn, S. J.;Kim, J. H.;Park, S. J.;Han, J. K.	2016	Eur J Radiol	Prediction of the therapeutic response after FOLFOX and FOLFIRI treatment for patients with liver metastasis from colorectal cancer using computerized CT texture analysis	Exclude	Not radiomics	PURPOSE: To determine whether baseline CT texture analysis of hepatic metastasis from colorectal cancer (CRC) is predictive of therapeutic response after cytotoxic chemotherapy. MATERIALS AND METHODS: 235 patients with liver metastasis from CRC who underwent CT and cytotoxic chemotherapy using FOLFOX and FOLFIRI were divided into derivation cohort (n=145) and validation cohort (n=90). The CT text…			http://doi.org/10.1016/j.ejrad.2016.08.014;10.1016/j.ejrad.2016.08.014. Epub 2016 Aug 23.
Benetos, G.;Toutouzas, K.;Koutagiar, I.;Georgakopoulos, A.;Agrogiannis, G.;Athanasiadis, E.;Spyrou, G.;Siores, E.;Kafouris, P.;Patsouris, E.;Tousoulis, D.;Anagnostopoulos, C.	2016	Circulation	Carotid Plaque Temperatures Assessed Noninvasively by Microwave Radiometry Are Associated With Fdg-pet Uptake Values and Macrophage Infiltration by Immunohistochemistry	Include?			Exclude	Not in cancer	No DOI (search online)
Beura, L. K.;Hamilton, S. E.;Bi, K.;Schenkel, J. M.;Odumade, O. A.;Casey, K. A.;Thompson, E. A.;Fraser, K. A.;Rosato, P. C.;Filali-Mouhim, A.;Sekaly, R. P.;Jenkins, M. K.;Vezys, V.;Haining, W. N.;Jameson, S. C.;Masopust, D.	2016	Nature	Normalizing the environment recapitulates adult human immune traits in laboratory mice	Exclude	Not in humans	Our current understanding of immunology was largely defined in laboratory mice, partly because they are inbred and genetically homogeneous, can be genetically manipulated, allow kinetic tissue analyses to be carried out from the onset of disease, and permit the use of tractable disease models. Comparably reductionist experiments are neither technically nor ethically possible in humans. However, t…			http://doi.org/10.1038/nature17655
Bohm, S.;Montfort, A.;Pearce, O. M. T.;Topping, J.;Chakravarty, P.;Everitt, G. L. A.;Clear, A.;McDermott, J. R.;Ennis, D.;Dowe, T.;Fitzpatrick, A.;Brockbank, E. C.;Lawrence, A. C.;Jeyarajah, A.;Faruqi, A. Z.;McNeish, I. A.;Singh, N.;Lockley, M.;Balkwill, F. R.	2016	Clinical Cancer Research	Neoadjuvant Chemotherapy Modulates the Immune Microenvironment in Metastases of Tubo-Ovarian High-Grade Serous Carcinoma	Exclude	Not radiomics	Purpose: The purpose of this study was to assess the effect of neoadjuvant chemotherapy (NACT) on immune activation in stage IIIC/IV tubo-ovarian high-grade serous carcinoma (HGSC), and its relationship to treatment response. Experimental Design: We obtained pre- and posttreatment omental biopsies and blood samples from a total of 54 patients undergoing platinum-based NACT and 6 patients undergoi…			http://doi.org/10.1158/1078-0432.CCR-15-2657
Chakravarthy, A.;Henderson, S.;Thirdborough, S. M.;Ottensmeier, C. H.;Su, X. P.;Lechner, M.;Feber, A.;Thomas, G. J.;Fenton, T. R.	2016	Journal Of Clinical Oncology	Human Papillomavirus Drives Tumor Development Throughout the Head and Neck: Improved Prognosis Is Associated With an Immune Response Largely Restricted to the Oropharynx	Exclude	Not radiomics	Purpose In squamous cell carcinomas of the head and neck (HNSCC), the increasing incidence of oropharyngeal squamous cell carcinomas (OPSCCs) is attributable to human papillomavirus (HPV) infection. Despite commonly presenting at late stage, HPV-driven OPSCCs are associated with improved prognosis compared with HPV-negative disease. HPV DNA is also detectable in non-oropharyngeal (non-OPSCC), but…			http://doi.org/10.1200/JCO.2016.68.2955
Chen, F. J.;Zhang, Y. Q.;Senbabaoglu, Y.;Ciriello, G.;Yang, L. X.;Reznik, E.;Shuch, B.;Micevic, G.;De Velasco, G.;Shinbrot, E.;Noble, M. S.;Lu, Y. L.;Covington, K. R.;Xi, L.;Drummond, J. A.;Muzny, D.;Kang, H.;Lee, J.;Tamboli, P.;Reuter, V.;Shelley, C. S.;Kaipparettu, B. A.;Bottaro, D. P.;Godwin, A. K.;Gibbs, R. A.;Getz, G.;Kucherlapati, R.;Park, P. J.;Sander, C.;Henske, E. P.;Zhou, J. H.;Kwiatkow…	2016	Cell Reports	Multilevel Genomics-Based Taxonomy of Renal Cell Carcinoma	Exclude	Not radiomics	On the basis of multidimensional and comprehensive molecular characterization (including DNA methalylation and copy number, RNA, and protein expression), we classified 894 renal cell carcinomas (RCCs) of various histologic types into nine major genomic subtypes. Site of origin within the nephron was one major determinant in the classification, reflecting differences among clear cell, chromophobe,…			http://doi.org/10.1016/j.celrep.2016.02.024
Crompton, J. G.;Narayanan, M.;Cuddapah, S.;Roychoudhuri, R.;Ji, Y.;Yang, W. J.;Patel, S. J.;Sukumar, M.;Palmer, D. C.;Peng, W. Q.;Wang, E.;Marincola, F. M.;Klebanoff, C. A.;Zhao, K. J.;Tsang, J. S.;Gattinoni, L.;Restifo, N. P.	2016	Cellular & Molecular Immunology	Lineage relationship of CD8(+) T cell subsets is revealed by progressive changes in the epigenetic landscape	Exclude	Not radiomics	To better elucidate epigenetic mechanisms that correlate with the dynamic gene expression program observed upon T-cell differentiation, we investigated the genomic landscape of histone modifications in naive and memory CD8(+) T cells. Using a ChIP-Seq approach coupled with global gene expression profiling, we generated genome-wide histone H3 lysine 4 (H3K4me3) and H3 lysine 27 (H3K27me3) trimethy…			http://doi.org/10.1038/cmi.2015.32
Cuff, A. O.;Robertson, F. P.;Stegmann, K. A.;Pallett, L. J.;Maini, M. K.;Davidson, B. R.;Male, V.	2016	Journal Of Immunology	Eomes(hi) NK Cells in Human Liver Are Long-Lived and Do Not Recirculate but Can Be Replenished from the Circulation	Exclude	Not radiomics	Human liver contains an Eomes(hi) population of NK cells that is not present in the blood. In this study, we show that these cells are characterized by a molecular signature that mediates their retention in the liver. By examining liver transplants where donors and recipients are HLA mismatched, we distinguish between donor liver-derived and recipient-derived leukocytes to show that Eomes(lo) NK …			http://doi.org/10.4049/jimmunol.1601424
Dadi, S.;Chhangawala, S.;Whitlock, B. M.;Franklin, R. A.;Luo, C. T.;Oh, S. A.;Toure, A.;Pritykin, Y.;Huse, M.;Leslie, C. S.;Li, M. O.	2016	Cell	Cancer Immunosurveillance by Tissue-Resident Innate Lymphoid Cells and Innate-like T Cells	Exclude	Not radiomics	Malignancy can be suppressed by the immune system in a process termed immunosurveillance. However, to what extent immunosurveillance occurs in spontaneous cancers and the composition of participating cell types remains obscure. Here, we show that cell transformation triggers a tissue-resident lymphocyte response in oncogene-induced murine cancer models. Non-circulating cytotoxic lymphocytes, deri…			http://doi.org/10.1016/j.cell.2016.01.002
Ellebrecht, C. T.;Srinivas, G.;Bieber, K.;Banczyk, D.;Kalies, K.;Kunzel, S.;Hammers, C. M.;Baines, J. F.;Zillikens, D.;Ludwig, R. J.;Westermann, J.	2016	Journal Of Autoimmunity	Skin microbiota-associated inflammation precedes autoantibody induced tissue damage in experimental epidermolysis bullosa acquisita	Exclude	Not in cancer	Epidermolysis bullosa acquisita (EBA) is a chronic autoimmune blistering skin disease characterized by autoantibodies against type VII collagen (COL7). Immunization of SJL/J mice with recombinant murine COL7 results in break of tolerance and skin blisters. Strikingly, despite circulating autoantibodies, the same genetic background and identical environmental conditions, 20% of mice remain healthy…			http://doi.org/10.1016/j.jaut.2015.08.007
Flint, S. M.;Jovanovic, V.;Teo, B. W.;Mak, A.;Thumboo, J.;McKinney, E. F.;Lee, J. C.;MacAry, P.;Kemeny, D. M.;Jayne, D. R. W.;Fong, K. Y.;Lyons, P. A.;Smith, K. G. C.	2016	Rmd Open	Leucocyte subset-specific type 1 interferon signatures in SLE and other immune-mediated diseases	Exclude	Not in cancer	Objectives: Type 1 interferons (IFN-1) are implicated in the pathogenesis of systemic lupus erythematosus (SLE), but most studies have only reported the effect of IFN-1 on mixed cell populations. We aimed to define modules of IFN-1-associated genes in purified leucocyte populations and use these as a basis for a detailed comparative analysis. Methods: CD4+ and CD8+ T cells, monocytes and neutroph…			http://doi.org/10.1136/rmdopen-2015-000183
Fortin, J. S.;Benoit-Biancamano, M. O.	2016	Canadian Journal Of Physiology And Pharmacology	Inhibition of islet amyloid polypeptide aggregation and associated cytotoxicity by nonsteroidal anti-inflammatory drugs	Exclude	Not in cancer	Nonsteroidal anti-inflammatory drugs (NSAIDs) constitute an important pharmacotherapeutic class that, over the past decade, have expanded in application to a panoply of medical conditions. They have been tested for neurodegenerative diseases such as Alzheimer's to reduce inflammation and also in the attempt to abrogate amyloid deposition. However, the use of NSAIDs as aggregation inhibitors has n…			http://doi.org/10.1139/cjpp-2015-0117
Gupta, U.;Mir, S. S.;Garg, N.;Agarwal, S. K.;Pande, S.;Mittal, B.	2016	Immunology Letters	Association study of inflammatory genes with rheumatic heart disease in North Indian population: A multi-analytical approach	Exclude	Not in cancer	Rheumatic heart disease (RHD) is an inflammatory, autoimmune disease; occurring as a consequence of group A streptococcal infection complicated by rheumatic fever (RF). An inappropriate immune response is the central signature tune to the complex pathogenesis of RHD. However, some of those infected develop RHD, and genetic host susceptibility factors are thought to play a key role in diseasedevel…			http://doi.org/10.1016/j.imlet.2016.04.012
Jiang, T.;Shi, W.;Wali, V. B.;Pongor, L. S.;Li, C.;Lau, R.;Gyorffy, B.;Lifton, R. P.;Symmans, W. F.;Pusztai, L.;Hatzis, C.	2016	Plos Medicine	Predictors of Chemosensitivity in Triple Negative Breast Cancer: An Integrated Genomic Analysis	Exclude	Not radiomics	Background Triple negative breast cancer (TNBC) is a highly heterogeneous and aggressive disease, and although no effective targeted therapies are available to date, about one-third of patients with TNBC achieve pathologic complete response (pCR) from standard-of-care anthracycline/taxane (ACT) chemotherapy. The heterogeneity of these tumors, however, has hindered the discovery of effective bioma…			http://doi.org/10.1371/journal.pmed.1002193
Jung, Y. Y.;Hyun, C. L.;Jin, M. S.;Park, I. A.;Chung, Y. R.;Shim, B.;Lee, K. H.;Ryu, H. S.	2016	Journal Of Breast Cancer	Histomorphological factors predicting the response to neoadjuvant chemotherapy in triple-negative breast cancer	Exclude	Not radiomics	Purpose: There is no standard targeted therapy for the treatment of triple-negative breast cancer (TNBC). Therefore, its management heavily depends on adjuvant chemotherapy. Using core needle biopsy, this study evaluated the histological factors of TNBC predicting the response to chemotherapy. Methods: One hundred forty-three TNBC patients who received single-regimen neoadjuvant chemotherapy (NAC…			http://doi.org/10.4048/jbc.2016.19.3.261
Kretzschmar, K.;Weber, C.;Driskell, R. R.;Calonje, E.;Watt, F. M.	2016	Cell Rep	Compartmentalized Epidermal Activation of β-Catenin Differentially Affects Lineage Reprogramming and Underlies Tumor Heterogeneity	Exclude	Not radiomics	Wnt/β-catenin activation in adult epidermis can induce new hair follicle formation and tumor development. We used lineage tracing to uncover the relative contribution of different stem cell populations. LGR6(+) and LRIG1(+) stem cells contributed to ectopic hair follicles formed in the sebaceous gland upon β-catenin activation, whereas LGR5(+) cells did not. Lgr6, but not Lrig1 or Lgr5, was expre…			http://doi.org/10.1016/j.celrep.2015.12.041;10.1016/j.celrep.2015.12.041. Epub 2016 Jan 7.
Larue, Rthm;Van de Voorde, L.;Berbee, M.;van Elmpt, W. J. C.;Dubois, L. J.;Panth, K. M.;Peeters, Sgja;Claessens, A.;Schreurs, W. M. J.;Nap, M.;Warmerdam, Farm;Erdkamp, F. L. G.;Sosef, M. N.;Lambin, P.	2016	Bmc Cancer	A phase 1 'window-of-opportunity' trial testing evofosfamide (TH-302), a tumour-selective hypoxia-activated cytotoxic prodrug, with preoperative chemoradiotherapy in oesophageal adenocarcinoma patients	Exclude	Not radiomics	Background: Neo-adjuvant chemoradiotherapy followed by surgery is the standard treatment with curative intent for oesophageal cancer patients, with 5-year overall survival rates up to 50 %. However, patients' quality of life is severely compromised by oesophagectomy, and eventually many patients die due to metastatic disease. Most solid tumours, including oesophageal cancer, contain hypoxic regio…			http://doi.org/10.1186/s12885-016-2709-z
Long, S. A.;Thorpe, J.;DeBerg, H. A.;Gersuk, V.;Eddy, J. A.;Harris, K. M.;Ehlers, M.;Herold, K. C.;Nepom, G. T.;Linsley, P. S.	2016	Science Immunology	Partial exhaustion of CD8 T cells and clinical response to teplizumab in new-onset type 1 diabetes	Exclude	Not in cancer	Biologic treatment of type 1 diabetes (T1D) typically results in transient stabilization of C-peptide levels (a surrogate for endogenous insulin secretion) in some patients, followed by progression at the same rate as in untreated control groups. We used integrated systems biology and flow cytometry approaches with clinical trial blood samples to elucidate pathways associated with C-peptide stabi…			http://doi.org/10.1126/sciimmunol.aai7793
Lowther, D. E.;Goods, B. A.;Lucca, L. E.;Lerner, B. A.;Raddassi, K.;van Dijk, D.;Hernandez, A. L.;Duan, X. G.;Gunel, M.;Coric, V.;Krishnaswamy, S.;Love, J. C.;Hafler, D. A.	2016	Jci Insight	PD-1 marks dysfunctional regulatory T cells in malignant gliomas	Exclude	Not radiomics	Immunotherapies targeting the immune checkpoint receptor programmed cell death protein 1 (PD-1) have shown remarkable efficacy in treating cancer. CD4(+)CD25(hi)FoxP3(+) Tregs are critical regulators of immune responses in autoimmunity and malignancies, but the functional status of human Tregs expressing PD-1 remains unclear. We examined functional and molecular features of PD-1(hi) Tregs in heal…			http://doi.org/10.1172/jci.insight.85935
Maresch, R.;Mueller, S.;Veltkamp, C.;Öllinger, R.;Friedrich, M.;Heid, I.;Steiger, K.;Weber, J.;Engleitner, T.;Barenboim, M.;Klein, S.;Louzada, S.;Banerjee, R.;Strong, A.;Stauber, T.;Gross, N.;Geumann, U.;Lange, S.;Ringelhan, M.;Varela, I.;Unger, K.;Yang, F.;Schmid, R. M.;Vassiliou, G. S.;Braren, R.;Schneider, G.;Heikenwalder, M.;Bradley, A.;Saur, D.;Rad, R.	2016	Nature Communications	Multiplexed pancreatic genome engineering and cancer induction by transfection-based CRISPR/Cas9 delivery in mice	Exclude	Not in humans	Mouse transgenesis has provided fundamental insights into pancreatic cancer, but is limited by the long duration of allele/model generation. Here we show transfection-based multiplexed delivery of CRISPR/Cas9 to the pancreas of adult mice, allowing simultaneous editing of multiple gene sets in individual cells. We use the method to induce pancreatic cancer and exploit CRISPR/Cas9 mutational signa…			http://doi.org/10.1038/ncomms10770
Mereles, D.;Aurich, M.;Greiner, S.;Riffel, J.;Buss, S. J.;Kristen, A. V.;Katus, H. A.	2016	Expert Opinion On Orphan Drugs	Diagnosis of cardiac involvement in systemic amyloidosis by state-of-the-art echocardiography: where are we now?	Exclude	Not in cancer	Introduction: Echocardiography is the first-line imaging modality used to characterize heart compromise in systemic infiltrative diseases and to evaluate response to therapy. Cardiac amyloidosis results in progressive heart failure due to restriction of ventricular filling. However, in early stages, typical findings may not be evident, even when symptoms and signs of heart failure with preserved …			http://doi.org/10.1080/21678707.2016.1179573
Mlecnik, B.;Bindea, G.;Kirilovsky, A.;Angell, H. K.;Obenauf, A. C.;Tosolini, M.;Church, S. E.;Maby, P.;Vasaturo, A.;Angelova, M.;Fredriksen, T.;Mauger, S.;Waldner, M.;Berger, A.;Speicher, M. R.;Pages, F.;Valge-Archer, V.;Galon, J.	2016	Science Translational Medicine	The tumor microenvironment and Immunoscore are critical determinants of dissemination to distant metastasis	Exclude	Not radiomics	Although distant metastases account for most of the deaths in cancer patients, fundamental questions regarding mechanisms that promote or inhibit metastasis remain unanswered. We show the impact of mutations, genomic instability, lymphatic and blood vascularization, and the immune contexture of the tumor microenvironment on synchronous metastases in large cohorts of colorectal cancer patients. We…			http://doi.org/10.1126/scitranslmed.aad6352
Nova-Lamperti, E.;Fanelli, G.;Becker, P. D.;Chana, P.;Elgueta, R.;Dodd, P. C.;Lord, G. M.;Lombardi, G.;Hernandez-Fuentes, M. P.	2016	Scientific Reports	IL-10-produced by human transitional B-cells down-regulates CD86 expression on B-cells leading to inhibition of CD4(+) T-cell responses	Exclude	Not radiomics	A novel subset of human regulatory B-cells has recently been described. They arise from within the transitional B-cell subpopulation and are characterised by the production of IL-10. They appear to be of significant importance in regulating T-cell immunity in vivo. Despite this important function, the molecular mechanisms by which they control T-cell activation are incompletely defined. Here we s…			http://doi.org/10.1038/srep20044
Oji, S.;Nicolussi, E. M.;Kaufmann, N.;Zeka, B.;Schanda, K.;Fujihara, K.;Illes, Z.;Dahle, C.;Reindl, M.;Lassmann, H.;Bradl, M.	2016	Plos One	Experimental Neuromyelitis Optica Induces a Type I Interferon Signature in the Spinal Cord	Exclude	Not in cancer	Neuromyelitis optica (NMO) is an acute inflammatory disease of the central nervous system (CNS) which predominantly affects spinal cord and optic nerves. Most patients harbor pathogenic autoantibodies, the so-called NMO-IgGs, which are directed against the water channel aquaporin 4 (AQP4) on astrocytes. When these antibodies gain access to the CNS, they mediate astrocyte destruction by complement…			http://doi.org/10.1371/journal.pone.0151244
Orooji, M.;Rakshit, S.;Beig, N.;Madabhushi, A.;Velcheti, V.	2016	Journal Of Clinical Oncology	Computerized textural analysis of lung CT to enable quantification of tumor infiltrating lymphocytes in NSCLC	Include?		ABSTRACT ONLY Background: Tumor infiltrating lymphocytes (TILs) are a part of the dynamic immune microenvironment. Clinical trials with immune checkpoint inhibitors report significant increase in TILs in responders in follow up tumor biopsies. Monitoring TILs on treatment using radiomic features extracted from routine follow up computed tomographic (CT) images can be a non-invasive surrogate to b…	Include?	Check if CD8.	http://doi.org/10.1200/JCO.2016.34.15_suppl.11584	Exclude	Full text unavailable
Oudin, M. J.;Weaver, V. M.	2016	Targeting Cancer, Vol 81, 2016	Physical and Chemical Gradients in the Tumor Microenvironment Regulate Tumor Cell Invasion, Migration, and Metastasis	Exclude	Not radiomics	Cancer metastasis requires the invasion of tumor cells into the stroma and the directed migration of tumor cells through the stroma toward the vasculature and lymphatics where they can disseminate and colonize secondary organs. Physical and biochemical gradients that form within the primary tumor tissue promote tumor cell invasion and drive persistent migration toward blood vessels and the lympha…			http://doi.org/10.1101/sqb.2016.81.030817
Picard, C.;Thouvenin, G.;Kannengiesser, C.;Dubus, J. C.;Jeremiah, N.;Rieux-Laucat, F.;Crestani, B.;Belot, A.;Thivolet-Béjui, F.;Secq, V.;Ménard, C.;Reynaud-Gaubert, M.;Reix, P.	2016	Chest	Severe Pulmonary Fibrosis as the First Manifestation of Interferonopathy (TMEM173 Mutation)	Exclude	Not in cancer	We report three cases of pulmonary disease suggesting fibrosis in two familial and one sporadic case. Pulmonary symptoms were associated with various clinical features of systemic inflammation and vasculitis involving the skin, and appeared at different ages. A strong interferon signature was found in all three cases. Disease was not responsive to corticosteroids, and lung transplantation was con…			http://doi.org/10.1016/j.chest.2016.02.682
Pitter, K. L.;Tamagno, I.;Alikhanyan, K.;Hosni-Ahmed, A.;Pattwell, S. S.;Donnola, S.;Dai, C.;Ozawa, T.;Chang, M.;Chan, T. A.;Beal, K.;Bishop, A. J.;Barker, C. A.;Jones, T. S.;Hentschel, B.;Gorlia, T.;Schlegel, U.;Stupp, R.;Weller, M.;Holland, E. C.;Hambardzumyan, D.	2016	Brain	Corticosteroids compromise survival in glioblastoma	Exclude	Not radiomics	Glioblastoma is the most common and most aggressive primary brain tumour. Standard of care consists of surgical resection followed by radiotherapy and concomitant and maintenance temozolomide (temozolomide/radiotherapy→temozolomide). Corticosteroids are commonly used perioperatively to control cerebral oedema and are frequently continued throughout subsequent treatment, notably radiotherapy, for …			http://doi.org/10.1093/brain/aww046
Price, A. A.;Tedesco, D.;Prasad, M. R.;Workowski, K. A.;Walker, C. M.;Suthar, M. S.;Honegger, J. R.;Grakoui, A.	2016	Proceedings Of The National Academy Of Sciences Of The United States Of America	Prolonged activation of innate antiviral gene signature after childbirth is determined by IFNL3 genotype	Exclude	Not in cancer	Maternal innate and adaptive immune responses are modulated during pregnancy to concurrently defend against infection and tolerate the semiallogeneic fetus. The restoration of these systems after childbirth is poorly understood. We reasoned that enhanced innate immune activation may extend beyond gestation while adaptive immunity recovers. To test this hypothesis, the transcriptional profiles of …			http://doi.org/10.1073/pnas.1602319113
Robertson, A. L.;Ogryzko, N. V.;Henry, K. M.;Loynes, C. A.;Foulkes, M. J.;Meloni, M. M.;Wang, X.;Ford, C.;Jackson, M.;Ingham, P. W.;Wilson, H. L.;Farrow, S. N.;Solari, R.;Flower, R. J.;Jones, S.;Whyte, M. K.;Renshaw, S. A.	2016	Dis Model Mech	Identification of benzopyrone as a common structural feature in compounds with anti-inflammatory activity in a zebrafish phenotypic screen	Exclude	Not in humans	Neutrophils are essential for host defence and are recruited to sites of inflammation in response to tissue injury or infection. For inflammation to resolve, these cells must be cleared efficiently and in a controlled manner, either by apoptosis or reverse migration. If the inflammatory response is not well-regulated, persistent neutrophils can cause damage to host tissues and contribute to the p…			http://doi.org/10.1242/dmm.024935;10.1242/dmm.024935. Epub 2016 Apr 14.
Satchidanandam, V.;Kumar, N.;Biswas, S.;Jumani, R. S.;Jain, C.;Rani, R.;Aggarwal, B.;Singh, J.;Kotnur, M. R.;Sridharan, A.	2016	Clinical And Vaccine Immunology	The Secreted Protein Rv1860 of Mycobacterium tuberculosis Stimulates Human Polyfunctional CD8(+) T Cells	Exclude	Not in cancer	We previously reported that Rv1860 protein from Mycobacterium tuberculosis stimulated CD4(+) and CD8(+) T cells secreting gamma interferon (IFN-gamma) in healthy purified protein derivative (PPD)-positive individuals and protected guinea pigs immunized with a DNA vaccine and a recombinant poxvirus expressing Rv1860 from a challenge with virulent M. tuberculosis. We now show Rv1860-specific polyfu…			http://doi.org/10.1128/CVI.00554-15
Schlick, B.;Massoner, P.;Lueking, A.;Charoentong, P.;Blattner, M.;Schaefer, G.;Marquart, K.;Theek, C.;Amersdorfer, P.;Zielinski, D.;Kirchner, M.;Trajanoski, Z.;Rubin, M. A.;Mullner, S.;Schulz-Knappe, P.;Klocker, H.	2016	Plos One	Serum Autoantibodies in Chronic Prostate Inflammation in Prostate Cancer Patients	Exclude	Not radiomics	Background Chronic inflammation is frequently observed on histological analysis of malignant and nonmalignant prostate specimens. It is a suspected supporting factor for prostate diseases and their progression and a main cause of false positive PSA tests in cancer screening. We hypothesized that inflammation induces autoantibodies, which may be useful biomarkers. We aimed to identify and validate…			http://doi.org/10.1371/journal.pone.0147739
Shuang, L.;Yang, C.;Li, Z.;Lin, S.;Li, Z.;Zhou, J.;Mai, Y.	2016	Zhonghua Wei Zhong Bing Ji Jiu Yi Xue	Clinical analysis of the first maternal patient infected with novel avian Influenza A (H5N6) virus in the world	Exclude	Not in cancer	Objective To report the treatment of the first maternal patient infected with novel avian Influenza A (H5N6) virus in the world, and to investigate the clinical features and treatment of the maternal patient. Methods On December 28th, 2015, a maternal patient infected with H5N6 virus was admitted to the First Municipal Hospital of Zhaoqing City. The clinical features and treatments of this patien…			http://doi.org/10.3760/cma.j.issn.2095-4352.2016.11.008
Sirous, R.;Henegan, J. C.;Zhang, X.;Howard, C. M.;Souza, F.;Smith, A. D.	2016	Abdominal Radiology	Metastatic renal cell carcinoma imaging evaluation in the era of anti-angiogenic therapies	Include?		During the last decade, the arsenal of anti-angiogenic (AAG) agents used to treat metastatic renal cell carcinoma (RCC) has grown and revolutionized the treatment of metastatic RCC, leading to improved overall survival compared to conventional chemotherapy and traditional immunotherapy agents. AAG agents include inhibitors of vascular endothelial growth factor receptor signaling pathways and mamm…	Exclude	Not CD8 TILs	http://doi.org/10.1007/s00261-016-0742-7
Tung, N.;Garber, J. E.;Hacker, M. R.;Torous, V.;Freeman, G. J.;Poles, E.;Rodig, S.;Alexander, B.;Lee, L.;Collins, L. C.;Schnitt, S. J.	2016	Npj Breast Cancer	Prevalence and predictors of androgen receptor and programmed death-ligand 1 in BRCA1-associated and sporadic triple-negative breast cancer	Exclude	Not radiomics	BACKGROUND: Triple-negative breast cancers comprise 15% of breast cancers and are more common in women with BRCA1 mutations. Although most have basal gene expression signatures, others resemble luminal tumors with expression of androgen receptor-related genes and some express the immunoinhibitory protein programmed death-ligand 1 (PD-L1). Given the availability of androgen receptor-targeted and i…			http://doi.org/10.1038/npjbcancer.2016.2
Varadan, V.;Gilmore, H.;Miskimen, K. L. S.;Tuck, D.;Parsai, S.;Awadallah, A.;Krop, I. E.;Winer, E. P.;Bossuyt, V.;Somlo, G.;Abu-Khalaf, M. M.;Fenton, M. A.;Sikov, W.;Harris, L. N.	2016	Clinical Cancer Research	Immune Signatures Following Single Dose Trastuzumab Predict Pathologic Response to Preoperative Trastuzumab and Chemotherapy in HER2-Positive Early Breast Cancer	Exclude	Not radiomics	Purpose: Recent data suggest that intrinsic subtype and immune cell infiltration may predict response to trastuzumab-based therapy. We studied the interaction between these factors, changes in immune signatures following brief exposure to trastuzumab, and achievement of pathologic complete response (pCR) to subsequent preoperative trastuzumab and chemotherapy in HER2-positive breast cancer. Exper…			http://doi.org/10.1158/1078-0432.CCR-15-2021
von Scholten, B. J.;Rosendahl, A.;Hasbak, P.;Bergholdt, R.;Kjaer, A.;Rossing, P.;Hansen, T. W.	2016	Cardiovascular Diabetology	Impaired coronary microcirculation in type 2 diabetic patients is associated with elevated circulating regulatory T cells and reduced number of IL-21R+ T cells	Exclude	Not in cancer	Background: Low-grade systemic inflammation is considered to participate in the progression of type 2 diabetes (T2D) and in diabetic complications. Methods: To determine if circulating leukocytes were abnormally regulated in T2D patients, 8-color flow-cytometry (FACS) analysis was performed in a cross-sectional study of 37 T2D patients and 16 controls. Data obtained from the FACS analysis were co…			http://doi.org/10.1186/s12933-016-0378-5
von Wahlde, M. K.;Kurita, T.;Sanft, T.;Hofstatter, E.;Pusztai, L.	2016	American Journal Of Hematology-Oncology	Clinical Utility of Emerging Molecular Diagnostics in Breast Cancer	Exclude	Not radiomics	Molecular diagnostic tests are increasingly used in the clinic to tailor therapy to the molecular characteristics of a cancer. In early stage estrogen receptor (ER)-positive cancer, the 21-gene recurrence score assay, as well as other gene expression signature-based tests are routinely used to assist in identifying patients for adjuvant chemotherapy. A new generation of tests has also been develo…			No DOI (search online)
Weller, M. L.;Gardener, M. R.;Bogus, Z. C.;Smith, M. A.;Astorri, E.;Michael, D. G.;Michael, D. A.;Zheng, C.;Burbelo, P. D.;Lai, Z.;Wilson, P. A.;Swaim, W.;Handelman, B.;Afione, S. A.;Bombardieri, M.;Chiorini, J. A.	2016	Pathog Immun	Hepatitis Delta Virus Detected in Salivary Glands of Sjögren's Syndrome Patients and Recapitulates a Sjögren's Syndrome-Like Phenotype in Vivo	Exclude	Not in cancer	BACKGROUND: Low-level, chronic viral infections have been suspect in the development of select autoimmune diseases, including primary Sjögren's syndrome (pSS). Multiple studies have shown stimulation of antiviral response pathways in pSS tissues suggestive of a viral infection. Yet, with this data in hand, a causal link between a viral infection and development of pSS had not been identified. The…			http://doi.org/10.20411/pai.v1i1.72;10.20411/pai.v1i1.72.
Wilcox, N. S.;Rui, J.;Hebrok, M.;Herold, K. C.	2016	Journal Of Autoimmunity	Life and death of β cells in Type 1 diabetes: A comprehensive review	Exclude	Not in cancer	Type 1 diabetes (T1D) is an autoimmune disorder characterized by the destruction of insulin-producing pancreatic β cells. Immune modulators have achieved some success in modifying the course of disease progression in T1D. However, there are parallel declines in C-peptide levels in treated and control groups after initial responses. In this review, we discuss mechanisms of β cell death in T1D that…			http://doi.org/10.1016/j.jaut.2016.02.001
Wilson, T. R.;Yu, J. J.;Lu, X. Y.;Spoerke, J. M.;Xiao, Y. Y.;O'Brien, C.;Savage, H. M.;Huw, L. Y.;Zou, W.;Koeppen, H.;Forrest, W. F.;Fridlyand, J.;Fu, L.;Tam, R.;Schleifman, E. B.;Sumiyoshi, T.;Molinero, L.;Hampton, G. M.;O'Shaughnessy, J. A.;Lackner, M. R.	2016	Npj Breast Cancer	The molecular landscape of high-risk early breast cancer: comprehensive biomarker analysis of a phase III adjuvant population	Exclude	Not radiomics	Breast cancer is a heterogeneous disease and patients are managed clinically based on ER, PR, HER2 expression, and key risk factors. We sought to characterize the molecular landscape of high-risk breast cancer patients enrolled onto an adjuvant chemotherapy study to understand how disease subsets and tumor immune status impact survival. DNA and RNA were extracted from 861 breast cancer samples fr…			http://doi.org/10.1038/npjbcancer.2016.22
Zlotogorski-Hurvitz, A.;Dayan, D.;Chaushu, G.;Salo, T.;Vered, M.	2016	Journal Of Cancer Research And Clinical Oncology	Morphological and molecular features of oral fluid-derived exosomes: oral cancer patients versus healthy individuals	Exclude	Not radiomics	Purpose Oral cancer (OC) patients are at high risk to develop recurrent disease or secondary primary cancers with no available biomarkers to detect these events until a visible lesion is readily present and diagnosed by biopsy. Exosomes secreted by cancer cells are involved in tumor growth, invasion and metastasis. We aimed to determine morphological and molecular differences between oral fluid (…			http://doi.org/10.1007/s00432-015-2005-3
Barbara, G.;Scaioli, E.;Barbaro, M. R.;Biagi, E.;Laghi, L.;Cremon, C.;Marasco, G.;Colecchia, A.;Picone, G.;Salfi, N.;Capozzi, F.;Brigidi, P.;Festi, D.	2017	Gut	Gut microbiota, metabolome and immune signatures in patients with uncomplicated diverticular disease	Exclude	Not in cancer	Objective The engagement of the gut microbiota in the development of symptoms and complications of diverticular disease has been frequently hypothesised. Our aim was to explore colonic immunocytes, gut microbiota and the metabolome in patients with diverticular disease in a descriptive, cross-sectional, pilot study. Design Following colonoscopy with biopsy and questionnaire phenotyping, patients …			http://doi.org/10.1136/gutjnl-2016-312377
Barwinska, D.;Garner, J.;Davidson, D. D.;Cook, T. G.;Eckert, G. J.;Tholpady, S. S.;March, K. L.;Park, K.;Barco, C. T.	2017	Plastic And Reconstructive Surgery-Global Open	Mucosal Perfusion Preservation by a Novel Shapeable Tissue Expander for Oral Reconstruction	Exclude	Not in cancer	Background: There are few methods for expanding oral mucosa, and these often cause complications such as tissue necrosis and expander eruption. This study examines mucosal blood perfusion following insertion of a novel shapeable hydrogel tissue expander (HTE). The canine model used subgingival insertion of HTE following tooth extraction and alveolar bone reduction. The primary goal of this study …			http://doi.org/10.1097/GOX.0000000000001449
Braman, N. M.;Etesami, M.;Prasanna, P.;Dubchuk, C.;Gilmore, H.;Tiwari, P.;Pletcha, D.;Madabhushi, A.	2017	Breast Cancer Research	Intratumoral and peritumoral radiomics for the pretreatment prediction of pathological complete response to neoadjuvant chemotherapy based on breast DCE-MRI	Include?		Background: In this study, we evaluated the ability of radiomic textural analysis of intratumoral and peritumoral regions on pretreatment breast cancer dynamic contrast-enhanced magnetic resonance imaging (DCE-MRI) to predict pathological complete response (pCR) to neoadjuvant chemotherapy (NAC). Methods: A total of 117 patients who had received NAC were retrospectively analyzed. Within the intra…	Exclude	Not CD8 TILs	http://doi.org/10.1186/s13058-017-0846-1
Burel, J. G.;Qian, Y.;Arlehamn, C. L.;Weiskopf, D.;Zapardiel-Gonzalo, J.;Taplitz, R.;Gilman, R. H.;Saito, M.;de Silva, A. D.;Vijayanand, P.;Scheuermann, R. H.;Sette, A.;Peters, B.	2017	Journal Of Immunology	An Integrated Workflow To Assess Technical and Biological Variability of Cell Population Frequencies in Human Peripheral Blood by Flow Cytometry	Exclude	Not in cancer	In the context of large-scale human system immunology studies, controlling for technical and biological variability is crucial to ensure that experimental data support research conclusions. In this study, we report on a universal workflow to evaluate both technical and biological variation in multiparameter flow cytometry, applied to the development of a 10-color panel to identify all major cell …			http://doi.org/10.4049/jimmunol.1601750
Clavijo, P. E.;Moore, E. C.;Chen, J. H.;Davis, R. J.;Friedman, J.;Kim, Y.;Van Waes, C.;Chen, Z.;Allen, C. T.	2017	Oncotarget	Resistance to CTLA-4 checkpoint inhibition reversed through selective elimination of granulocytic myeloid cells	Exclude	Not radiomics	Purpose: Local immunosuppression remains a critical problem that limits clinically meaningful response to checkpoint inhibition in patients with head and neck cancer. Here, we assessed the impact of MDSC elimination on responses to CTLA-4 checkpoint inhibition. Experimental Design: Murine syngeneic carcinoma immune infiltrates were characterized by flow cytometry. Granulocytic MDSCs (gMDSCs) were…			http://doi.org/10.18632/oncotarget.18437
Darmanis, S.;Sloan, S. A.;Croote, D.;Mignardi, M.;Chernikova, S.;Samghababi, P.;Zhang, Y.;Neff, N.;Kowarsky, M.;Caneda, C.;Li, G.;Chang, S. D.;Connolly, I. D.;Li, Y.;Barres, B. A.;Gephart, M. H.;Quake, S. R.	2017	Cell Reports	Single-Cell RNA-Seq Analysis of Infiltrating Neoplastic Cells at the Migrating Front of Human Glioblastoma	Exclude	Not radiomics	Glioblastoma (GBM) is the most common primary brain cancer in adults and is notoriously difficult to treat because of its diffuse nature. We performed single-cell RNA sequencing (RNA-seq) on 3,589 cells in a cohort of four patients. We obtained cells from the tumor core as well as surrounding peripheral tissue. Our analysis revealed cellular variation in the tumor's genome and transcriptome. We w…			http://doi.org/10.1016/j.celrep.2017.10.030
Debebe, A.;Medina, V.;Chen, C. Y.;Mahajan, I. M.;Jia, C.;Fu, D.;He, L.;Zeng, N.;Stiles, B. W.;Chen, C. L.;Wang, M.;Aggarwal, K. R.;Peng, Z.;Huang, J.;Chen, J.;Li, M.;Dong, T.;Atkins, S.;Borok, Z.;Yuan, W.;Machida, K.;Ju, C.;Kahn, M.;Johnson, D.;Stiles, B. L.	2017	Oncogene	Wnt/beta-catenin activation and macrophage induction during liver cancer development following steatosis	Exclude	Not radiomics	Obesity confers an independent risk for carcinogenesis. In the liver, steatosis often proceeds cancer formation; however, the mechanisms by which steatosis promotes carcinogenesis is unknown. We hypothesize that steatosis alters the microenvironment to promote proliferation of tumor initiating cells (TICs) and carcinogenesis. We used several liver cancer models to address the mechanisms underlyin…			http://doi.org/10.1038/onc.2017.207
Del Alcazar, C. R. G.;Huh, S. J.;Ekram, M. B.;Trinh, A.;Liu, L. L.;Beca, F.;Zi, X. Y.;Kwak, M.;Bergholtz, H.;Su, Y.;Ding, L.;Russnes, H. G.;Richardson, A. L.;Babski, K.;Kim, E. M. H.;McDonnell, C. H.;Wagner, J.;Rowberry, R.;Freeman, G. J.;Dillon, D.;Sorlie, T.;Coussens, L. M.;Garber, J. E.;Fan, R.;Bobolis, K.;Allred, D. C.;Jeong, J.;Park, S. Y.;Michor, F.;Polyak, K.	2017	Cancer Discovery	Immune Escape in Breast Cancer During In Situ to Invasive Carcinoma Transition	Exclude	Not radiomics	To investigate immune escape during breast tumor progression, we analyzed the composition of leukocytes in normal breast tissues, ductal carcinoma in situ (DCIS), and invasive ductal carcinomas (IDC). We found significant tissue and tumor subtype-specific differences in multiple cell types including T cells and neutrophils. Gene expression profiling of CD45(+)CD3(+) T cells demonstrated a decreas…			http://doi.org/10.1158/2159-8290.CD-17-0222
Doherty, M. R.;Cheon, H.;Junk, D. J.;Vinayak, S.;Varadan, V.;Telli, M. L.;Ford, J. M.;Stark, G. R.;Jackson, M. W.	2017	Proceedings Of The National Academy Of Sciences Of The United States Of America	Interferon-beta represses cancer stem cell properties in triple-negative breast cancer	Exclude	Not radiomics	Triple-negative breast cancer (TNBC), the deadliest form of this disease, lacks a targeted therapy. TNBC tumors that fail to respond to chemotherapy are characterized by a repressed IFN/signal transducer and activator of transcription (IFN/STAT) gene signature and are often enriched for cancer stem cells (CSCs). We have found that human mammary epithelial cells that undergo an epithelial-to-mesen…			http://doi.org/10.1073/pnas.1713728114
Fumagalli, D.;Venet, D.;Ignatiadis, M.;Azim, H. A.;Maetens, M.;Rothe, F.;Salgado, R.;Bradbury, I.;Pusztai, L.;Harbeck, N.;Gomez, H.;Chang, T. W.;Coccia-Portugal, M. A.;Di Cosimo, S.;de Azambuja, E.;de la Pena, L.;Nuciforo, P.;Brase, J. C.;Huober, J.;Baselga, J.;Piccart, M.;Loi, S.;Sotiriou, C.	2017	Jama Oncology	RNA Sequencing to Predict Response to Neoadjuvant Anti-HER2 Therapy A Secondary Analysis of the NeoALTTO Randomized Clinical Trial	Exclude	Not radiomics	IMPORTANCE In neoadjuvant trials, treatment of human epidermal growth factor receptor 2 (HER2)-positive breast cancers with dual HER2 blockade resulted in increased pathologic complete response (pCR) rates compared with each targeted agent alone. Amplification and/or overexpression of HER2 currently remains the only biomarker for therapeutic decisions, but it is insufficient to explain the hetero…			http://doi.org/10.1001/jamaoncol.2016.3824
Giesel, F. L.;Schneider, F.;Kratochwil, C.;Rath, D.;Moltz, J.;Holland-Letz, T.;Kauczor, H. U.;Schwartz, L. H.;Haberkorn, U.;Flechsig, P.	2017	Journal Of Nuclear Medicine	Correlation Between SUVmax and CT Radiomic Analysis Using Lymph Node Density in PET/CT-Based Lymph Node Staging	Include?		In patients with lung cancer (LC), malignant melanoma (MM), PET-indeterminate LNs. gastroenteropancreatic neuroendocrine tumors (GEP NETs), and prostate cancer (PCA), lymph node (LN) staging is often performed by F-18-FDG PET/CT (LC and MM), Ga-68-DOTATOC PET/CT (GEP NET), and Ga-68-labeled prostate-specific membrane antigen PET/CT (PCA) but is sometimes not accurate because of indeterminate PET …	Exclude	Not CD8 TILs	http://doi.org/10.2967/jnumed.116.179648
Hachani, R.;Birchall, M. A.;Lowdell, M. W.;Kasparis, G.;Tung, L.;Manshian, B. B.;Soenen, S. J.;Gsell, W.;Himmelreich, U.;Gharagouzloo, C. A.;Sridhar, S.;Thanh, N. T. K.	2017	Scientific Reports	Assessing cell-nanoparticle interactions by high content imaging of biocompatible iron oxide nanoparticles as potential contrast agents for magnetic resonance imaging	Exclude	Not radiomics	Stem cell tracking in cellular therapy and regenerative medicine is an urgent need, superparamagnetic iron oxide nanoparticles (IONPs) could be used as contrast agents in magnetic resonance imaging (MRI) that allows visualization of the implanted cells ensuring they reach the desired sites in vivo. Herein, we report the study of the interaction of 3,4-dihydroxyhydrocinnamic acid (DHCA) functional…			http://doi.org/10.1038/s41598-017-08092-w
Haemmerle, M.;Taylor, M. L.;Gutschner, T.;Pradeep, S.;Cho, M. S.;Sheng, J. T.;Lyons, Y. M.;Nagaraja, A. S.;Dood, R. L.;Wen, Y. F.;Mangala, L. S.;Hansen, J. M.;Rupaimoole, R.;Gharpure, K. M.;Rodriguez-Aguayo, C.;Yim, S. Y.;Lee, J. S.;Ivan, C.;Hu, W.;Lopez-Berestein, G.;Wong, S. T.;Karlan, B. Y.;Levine, D. A.;Liu, J. S.;Afshar-Kharghan, V.;Sood, A. K.	2017	Nature Communications	Platelets reduce anoikis and promote metastasis by activating YAP1 signaling	Exclude	Not radiomics	Thrombocytosis is present in more than 30% of patients with solid malignancies and correlates with worsened patient survival. Tumor cell interaction with various cellular components of the tumor microenvironment including platelets is crucial for tumor growth and metastasis. Although it is known that platelets can infiltrate into tumor tissue, secrete pro-angiogenic and pro-tumorigenic factors an…			http://doi.org/10.1038/s41467-017-00411-z
Hernandez, R.;Graves, S. A.;Gregg, T.;VanDeusen, H. R.;Fenske, R. J.;Wienkes, H. N.;England, C. G.;Valdovinos, H. F.;Jeffery, J. J.;Barnhart, T. E.;Severin, G. W.;Nickles, R. J.;Kimple, M. E.;Merrins, M. J.;Cai, W.	2017	Diabetes	Radiomanganese PET Detects Changes in Functional beta-Cell Mass in Mouse Models of Diabetes	Exclude	Not in humans	The noninvasive measurement of functional -cell mass would be clinically valuable for monitoring the progression of type 1 and type 2 diabetes as well as the viability of transplanted insulin-producing cells. Although previous work using MRI has shown promise for functional -cell mass determination through voltage-dependent Ca2+ channel (VDCC)-mediated internalization of Mn2+, the clinical utilit…			http://doi.org/10.2337/db16-1285
Hoffmann, T. K.;Schuler, P. J.;Laban, S.;Grasslin, R.;Beer, M.;Beer, A. J.;Friebe-Hoffmann, U.;Bullinger, L.;Moller, P.;Wiegel, T.	2017	Orl-Journal For Oto-Rhino-Laryngology Head And Neck Surgery	Response Evaluation in Head and Neck Oncology: Definition and Prediction	Include?	Not radiomics	Curative treatment of head and neck squamous cell carcinoma includes surgery and/or (chemo)radiation, whereas in the palliative setting, chemotherapy and/or immunotherapy represent(s) the standard approach. With regard to quality control, methods for determining treatment response are sorely needed. For surgical therapy, histopathology is the standard quality control. Established criteria for hig…	Exclude	Review	http://doi.org/10.1159/000455726
Jaumdally, S. Z.;Picton, A.;Tiemessen, C. T.;Paximadis, M.;Jaspan, H. B.;Gamieldien, H.;Masson, L.;Coetzee, D.;Williamson, A. L.;Little, F.;Gumbi, P. P.;Passmore, J. A. S.	2017	Immunology	CCR5 expression, haplotype and immune activation in protection from infection in HIV-exposed uninfected individuals in HIV-serodiscordant relationships	Exclude	Not in cancer	Several host factors have been implicated in resistance to HIV infection in individuals who remain HIV-seronegative despite exposure. In a cohort of HIV-serodiscordant heterosexual couples, we investigated interactions between systemic inflammation and T-cell activation in resistance to HIV infection. Males and females in stable long-term relationships with either HIV-infected or uninfected partn…			http://doi.org/10.1111/imm.12743
Katanic, J.;Matic, S.;Pferschy-Wenzig, E. M.;Kretschmer, N.;Boroja, T.;Mihailovic, V.;Stankovic, V.;Stankovic, N.;Mladenovic, M.;Stanic, S.;Mihailovic, M.;Bauer, R.	2017	Food And Chemical Toxicology	Filipendula ulmaria extracts attenuate cisplatin-induced liver and kidney oxidative stress in rats: In vivo investigation and LC-MS analysis	Exclude	Not in cancer	Filipendula ulmaria, known as meadowsweet, is a perennial herb found in wild and cultivated habitats in Europe and Asia. Usage of F ulmaria in traditional medicine is based on diuretic, astringent, antirheumatic, and anti-inflammatory properties of this plant. Exposure to cisplatin at a dose of 7.5 mg/kg caused significant increase in serum parameters of liver and kidneys function and tissue oxid…			http://doi.org/10.1016/j.fct.2016.11.018
Kongsgaard, M.;Bassi, M. R.;Rasmussen, M.;Skjodt, K.;Thybo, S.;Gabriel, M.;Hansen, M. B.;Christensen, J. P.;Thomsen, A. R.;Buus, S.;Stryhn, A.	2017	Scientific Reports	Adaptive immune responses to booster vaccination against yellow fever virus are much reduced compared to those after primary vaccination	Exclude	Not in cancer	Outbreaks of Yellow Fever occur regularly in endemic areas of Africa and South America frequently leading to mass vaccination campaigns straining the availability of the attenuated Yellow Fever vaccine, YF-17D. The WHO has recently decided to discontinue regular booster-vaccinations since a single vaccination is deemed to confer life-long immune protection. Here, we have examined humoral (neutral…			http://doi.org/10.1038/s41598-017-00798-1
Korsunsky, I.;Parameswaran, J.;Shapira, I.;Lovecchio, J.;Menzin, A.;Whyte, J.;Dos Santos, L.;Liang, S.;Bhuiya, T.;Keogh, M.;Khalili, H.;Pond, C.;Liew, A.;Shih, A.;Gregersen, P. K.;Lee, A. T.	2017	Journal Of Investigative Medicine	Two microRNA signatures for malignancy and immune infiltration predict overall survival in advanced epithelial ovarian cancer	Exclude	Not radiomics	MicroRNAs have been established as key regulators of tumor gene expression and as prime biomarker candidates for clinical phenotypes in epithelial ovarian cancer (EOC). We analyzed the coexpression and regulatory structure of microRNAs and their co-localized gene targets in primary tumor tissue of 20 patients with advanced EOC in order to construct a regulatory signature for clinical prognosis. W…			http://doi.org/10.1136/jim-2017-000457
Mahil, S. K.;Catapano, M.;Di Meglio, P.;Dand, N.;Ahlfors, H.;Carr, I. M.;Smith, C. H.;Trembath, R. C.;Peakman, M.;Wright, J.;Ciccarelli, F. D.;Barker, J. N.;Capon, F.	2017	Science Translational Medicine	An analysis of IL-36 signature genes and individuals with IL1RL2 knockout mutations validates IL-36 as a psoriasis therapeutic target	Exclude	Not in cancer	Interleukin (IL)-36a, IL-36b, and IL-36g are innate mediators of acute epithelial inflammation. We sought to demonstrate that these cytokines are also required for the pathogenesis of plaque psoriasis, a common and chronic skin disorder, caused by abnormal T helper 17 (T(H)17) cell activation. To investigate this possibility, we first defined the genes that are induced by IL-36 cytokines in prima…			http://doi.org/10.1126/scitranslmed.aan2514
Mavragani, C. P.	2017	Annual Review Of Medicine, Vol 68	Mechanisms and New Strategies for Primary Sjogren's Syndrome	Exclude	Not in cancer	Primary Sjogren's syndrome (SS) is a common chronic autoimmune disease characterized by lymphocytic infiltration of exocrine glands, mainly salivary and lacrimal, resulting in oral and ocular dryness, although virtually any organ system can be affected. SS-related systemic manifestations are classified as either related to the presence of periepithelial infiltrates in exocrine and parenchymal org…			http://doi.org/10.1146/annurev-med-043015-123313
Mayer, A. T.;Natarajan, A.;Gordon, S. R.;Maute, R. L.;McCracken, M. N.;Ring, A. M.;Weissman, I. L.;Gambhir, S. S.	2017	Journal Of Nuclear Medicine	Practical Immuno-PET Radiotracer Design Considerations for Human Immune Checkpoint Imaging	Exclude	Not radiomics	Immune checkpoint blockade has emerged as a promising cancer treatment paradigm. Unfortunately, there are still a large number of patients and malignancies that do not respond to therapy. A major barrier to validating biomarkers for the prediction and monitoring of responders to clinical checkpoint blockade has been the lack of imaging tools to accurately assess dynamic immune checkpoint expressi…			http://doi.org/10.2967/jnumed.116.177659
Narang, S.;Kim, D.;Aithala, S.;Heimberger, A. B.;Ahmed, S.;Rao, D.;Rao, G.;Rao, A.	2017	Oncotarget	Tumor image-derived texture features are associated with CD3 T-cell infiltration status in glioblastoma	Include?		This study analyzed magnetic resonance imaging (MRI) scans of Glioblastoma (GB) patients to develop an eimaging-derived predictive model for assessing the extent of intratumoral CD3 T-cell infiltration. Pre-surgical T1-weighted post-contrast and T2-weighted Fluid-Attenuated-Inversion-Recovery (FLAIR) MRI scans, with corresponding mRNA expression of CD3D/E/G were obtained through The Cancer Genome…	Include?	Check if CD8.	http://doi.org/10.18632/oncotarget.20643	Exclude?	Not CD8 TILs
Natarajan, A.;Mayer, A. T.;Reeves, R. E.;Nagamine, C. M.;Gambhir, S. S.	2017	Molecular Imaging And Biology	Development of Novel ImmunoPET Tracers to Image Human PD-1 Checkpoint Expression on Tumor-Infiltrating Lymphocytes in a Humanized Mouse Model	Exclude	Not radiomics	It is well known that cancers exploit immune checkpoints (programmed death 1 receptor (PD-1) and its ligand (PD-L1)) to evade anti-tumor immune responses. Although immune checkpoint (IC) blockade is a promising approach, not all patients respond. Hence, imaging of tumor-infiltrating lymphocytes (TILs) is of high specific interest, as they are known to express PD-1 during activation and subsequent…			http://doi.org/10.1007/s11307-017-1060-3
Prabhu, A.;Kesarwani, P.;Kant, S.;Graham, S. F.;Chinnaiyan, P.	2017	Neuro-Oncology	Histologically defined intratumoral sequencing uncovers evolutionary cues into conserved molecular events driving gliomagenesis	Exclude	Not radiomics	Background. Glioblastoma represents an archetypal example of a heterogeneous malignancy. To understand the diverse molecular consequences of this complex tumor ecology, we analyzed RNA-seq data generated from commonly identified intratumoral structures in glioblastoma enriched using laser capture microdissection. Methods. Raw gene-level values of fragments per kilobase of transcript per million r…			http://doi.org/10.1093/neuonc/nox100
Rinaldi, S. F.;Makieva, S.;Saunders, P. T.;Rossi, A. G.;Norman, J. E.	2017	Molecular Human Reproduction	Immune cell and transcriptomic analysis of the human decidua in term and preterm parturition	Exclude	Not in cancer	STUDY QUESTION: Is labour, both at term and preterm, associated with alterations in decidual lymphocyte densities and widespread changes to the decidual transcriptome? SUMMARY ANSWER: The onset of parturition, both at term and preterm, is associated with widespread gene expression changes in the decidua, many of which are related to inflammatory signalling, but is not associated with changes in t…			http://doi.org/10.1093/molehr/gax038
Ross, J. L.;Cooper, L. A. D.;Kong, J.;Gutman, D.;Williams, M.;Tucker-Burden, C.;McCrary, M. R.;Bouras, A.;Kaluzova, M.;Dunn, W. D.;Duong, D.;Hadjipanayis, C. G.;Brat, D. J.	2017	Scientific Reports	5-Aminolevulinic Acid Guided Sampling of Glioblastoma Microenvironments Identifies Pro-Survival Signaling at Infiltrative Margins	Exclude	Not radiomics	Glioblastoma (GBM) contains diverse microenvironments with uneven distributions of oncogenic alterations and signaling networks. The diffusely infiltrative properties of GBM result in residual tumor at neurosurgical resection margins, representing the source of relapse in nearly all cases and suggesting that therapeutic efforts should be focused there. To identify signaling networks and potential…			http://doi.org/10.1038/s41598-017-15849-w
Rossato, M.;Affandi, A. J.;Thordardottir, S.;Wichers, C. G. K.;Cossu, M.;Broen, J. C. A.;Moret, F. M.;Bossini-Castillo, L.;Chouri, E.;van Bon, L.;Wolters, F.;Marut, W.;van der Kroef, M.;Silva-Cardoso, S.;Bekker, C. P. J.;Dolstra, H.;van Laar, J. M.;Martin, J.;van Roon, J. A. G.;Reedquist, K. A.;Beretta, L.;Radstake, T. R. D. J.	2017	Arthritis And Rheumatology	Association of MicroRNA-618 Expression With Altered Frequency and Activation of Plasmacytoid Dendritic Cells in Patients With Systemic Sclerosis	Exclude	Not in cancer	Objective: Plasmacytoid dendritic cells (PDCs) are a critical source of type I interferons (IFNs) that can contribute to the onset and maintenance of autoimmunity. Molecular mechanisms leading to PDC dysregulation and a persistent type I IFN signature are largely unexplored, especially in patients with systemic sclerosis (SSc), a disease in which PDCs infiltrate fibrotic skin lesions and produce …			http://doi.org/10.1002/art.40163
Ruiz-Campillo, M. T.;Hernandez, V. M.;Escamilla, A.;Stevenson, M.;Perez, J.;Martinez-Moreno, A.;Donnelly, S.;Dalton, J. P.;Cwiklinski, K.	2017	Scientific Reports	Immune signatures of pathogenesis in the peritoneal compartment during early infection of sheep with Fasciola hepatica	Exclude	Not in humans	Immune signatures of sheep acutely-infected with Fasciola hepatica, an important pathogen of livestock and humans were analysed within the peritoneal compartment to investigate early infection. Within the peritoneum, F. hepatica antibodies coincided with an intense innate and adaptive cellular immune response, with infiltrating leukocytes and a marked eosinophilia (49%). However, while cytokine q…			http://doi.org/10.1038/s41598-017-03094-0
Ruscica, M.;Baragetti, A.;Catapano, A. L.;Norata, G. D.	2017	Nutrition Metabolism And Cardiovascular Diseases	Translating the biology of adipokines in atherosclerosis and cardiovascular diseases: Gaps and open questions	Exclude	Not in cancer	Aim: Critically discuss the available data, to identify the current gaps and to provide key concepts that will help clinicians in translating the biology of adipokines in the context of atherosclerosis and cardio-metabolic diseases. Data synthesis: Adipose tissue is nowadays recognized as an active endocrine organ, a function related to the ability to secrete adipokines (such as leptin and adipon…			http://doi.org/10.1016/j.numecd.2016.12.005
Russ, B. E.;Olshansky, M.;Li, J.;Nguyen, M. L. T.;Gearing, L. J.;Nguyen, T. H. O.;Olson, M. R.;McQuilton, H. A.;Nussing, S.;Khoury, G.;Purcell, D. F. J.;Hertzog, P. J.;Rao, S.;Turner, S. J.	2017	Cell Reports	Regulation of H3K4me3 at Transcriptional Enhancers Characterizes Acquisition of Virus-Specific CD8(+) T Cell-Lineage-Specific Function	Exclude	Not in cancer	Infection triggers large-scale changes in the phenotype and function of T cells that are critical for immune clearance, yet the gene regulatory mechanisms that control these changes are largely unknown. Using ChIP-seq for specific histone post-translational modifications (PTMs), we mapped the dynamics of similar to 25,000 putative CD8(+) T cell transcriptional enhancers (TEs) differentially utili…			http://doi.org/10.1016/j.celrep.2017.11.097
Sangwan, S.;Zhao, A.;Adams, K. L.;Jayson, C. K.;Sawaya, M. R.;Guenther, E. L.;Pan, A. C.;Ngo, J.;Moore, D. M.;Soriaga, A. B.;Do, T. D.;Goldschmidt, L.;Nelson, R.;Bowers, M. T.;Koehler, C. M.;Shaw, D. E.;Novitch, B. G.;Eisenberg, D. S.	2017	Proceedings Of The National Academy Of Sciences Of The United States Of America	Atomic structure of a toxic, oligomeric segment of SOD1 linked to amyotrophic lateral sclerosis (ALS)	Exclude	Not in cancer	Fibrils and oligomers are the aggregated protein agents of neuronal dysfunction in ALS diseases. Whereas we now know much about fibril architecture, atomic structures of disease-related oligomers have eluded determination. Here, we determine the corkscrew-like structure of a cytotoxic segment of superoxide dismutase 1 (SOD1) in its oligomeric state. Mutations that prevent formation of this struct…			http://doi.org/10.1073/pnas.1705091114
Sun, R.;Limkin, E. J.;Dercle, L.;Reuze, S.;Zacharaki, E. I.;Chargari, C.;Schernberg, A.;Dirand, A. S.;Alexis, A.;Paragios, N.;Deutsch, E.;Ferte, C.;Robert, C.	2017	Cancer Radiotherapie	Computational medical imaging (radiomics) and potential for immuno-oncology	Include?		The arrival of immunotherapy has profoundly changed the management of multiple cancers, obtaining unexpected tumour responses. However, until now, the majority of patients do not respond to these new treatments. The identification of biomarkers to determine precociously responding patients is a major challenge. Computational medical imaging (also known as radiomics) is a promising and rapidly gro…	Include?	Review; Check citations	http://doi.org/10.1016/j.canrad.2017.07.035	Exclude	Review
Tassi, R. A.;Todeschini, P.;Siegel, E. R.;Calza, S.;Cappella, P.;Ardighieri, L.;Cadei, M.;Bugatti, M.;Romani, C.;Bandiera, E.;Zanotti, L.;Tassone, L.;Guarino, D.;Santonocito, C.;Capoluongo, E. D.;Beltrame, L.;Erba, E.;Marchini, S.;D'Incalci, M.;Donzelli, C.;Santin, A. D.;Pecorelli, S.;Sartori, E.;Bignotti, E.;Odicino, F.;Ravaggi, A.	2017	Journal Of Experimental & Clinical Cancer Research	FOXM1 expression is significantly associated with chemotherapy resistance and adverse prognosis in non-serous epithelial ovarian cancer patients	Exclude	Not radiomics	Background: Epithelial ovarian cancer (EOC) is a spectrum of different diseases, which makes their treatment a challenge. Forkhead box M1 (FOXM1) is an oncogene aberrantly expressed in many solid cancers including serous EOC, but its role in non-serous EOCs remains undefined. We examined FOXM1 expression and its correlation to prognosis across the three major EOC subtypes, and its role in tumorig…			http://doi.org/10.1186/s13046-017-0536-y
Theurich, S.;Tsaousidou, E.;Hanssen, R.;Lempradl, A. M.;Mauer, J.;Timper, K.;Schilbach, K.;Folz-Donahue, K.;Heilinger, C.;Sexl, V.;Pospisilik, J. A.;Wunderlich, F. T.;Brüning, J. C.	2017	Cell Metabolism	IL-6/Stat3-Dependent Induction of a Distinct, Obesity-Associated NK Cell Subpopulation Deteriorates Energy and Glucose Homeostasis	Exclude	Not radiomics	Natural killer (NK) cells contribute to the development of obesity-associated insulin resistance. We demonstrate that in mice obesity promotes expansion of a distinct, interleukin-6 receptor (IL6R)a-expressing NK subpopulation, which also expresses a number of other myeloid lineage genes such as the colony-stimulating factor 1 receptor (Csf1r). Selective ablation of this Csf1r-expressing NK cell …			http://doi.org/10.1016/j.cmet.2017.05.018
Tsang, H. C.;Mathew, S.;Magro, C. M.	2017	American Journal Of Dermatopathology	An Aggressive Primary Cutaneous Follicle Center Lymphoma With c-MYC Translocation and CDKN2A (9p21) Deletion: A Case Report and Review of the Literature	Exclude	Not radiomics	Diffuse large cell B-cell lymphoma of the skin is most commonly represented by diffuse large cell variants of primary cutaneous follicle center lymphoma and the leg-type lymphoma. In a minority of cases, the infiltrates are an expression of stage 4 disease of established extracutaneous B-cell lymphoma. We describe 1 female patient 85 years of age with an aggressive form of primary cutaneous B-cel…			http://doi.org/10.1097/DAD.0000000000000738
Ucar, D.;Marquez, E. J.;Chung, C. H.;Marches, R.;Rossi, R. J.;Uyar, A.;Wu, T. C.;George, J.;Stitzel, M. L.;Palucka, A. K.;Kuchel, G. A.;Banchereau, J.	2017	Journal Of Experimental Medicine	The chromatin accessibility signature of human immune aging stems from CD8(+) T cells	Exclude	Not radiomics	Aging is linked to deficiencies in immune responses and increased systemic inflammation. To unravel the regulatory programs behind these changes, we applied systems immunology approaches and profiled chromatin accessibility and the transcriptome in PBMCs and purified monocytes, B cells, and T cells. Analysis of samples from 77 young and elderly donors revealed a novel and robust aging signature i…			http://doi.org/10.1084/jem.20170416
Uskokovic, V.;Pernal, S.;Wu, V. M.	2017	Acs Applied Materials & Interfaces	Earthicle: The Design of a Conceptually New Type of Particle	Exclude	Not in cancer	The conception and the steps made in the design of a conceptually new type of composite particle, so-Called "earthide"; are being described. This particle is meant to roughly mimic the layered structure of the Earth, having zerovalent iron core, silicate mantle, and a thin carbonaceous crust resembling the biosphere and its geological remnants. Particles are made in a stable colloidal form in an …			http://doi.org/10.1021/acsami.6b14047
Villarnovo, D.;McCleary-Wheeler, A. L.;Richards, K. L.	2017	Current Opinion In Hematology	Barking up the right tree: advancing our understanding and treatment of lymphoma with a spontaneous canine model	Exclude	Not in humans	Purpose of reviewSpontaneous lymphoma in pet dogs is increasingly recognized as an ideal model for studying the disease in humans and for developing new targeted therapeutics for patients. Increasing interest by funding agencies, the private sector, and multidisciplinary academic collaborations between different disciplines and sectors now enables large knowledge gaps to be addressed and provides…			http://doi.org/10.1097/MOH.0000000000000357
Wang, Q. H.;Hu, B. L.;Hu, X.;Kim, H.;Squatrito, M.;Scarpace, L.;deCarvalho, A. C.;Lyu, S.;Li, P. P.;Li, Y.;Barthel, F.;Cho, H. J.;Lin, Y. H.;Satani, N.;Martinez-Ledesma, E.;Zheng, S. Y.;Chang, E.;Sauve, C. E. G.;Olar, A.;Lan, Z. D.;Finocchiaro, G.;Phillips, J. J.;Berger, M. S.;Gabrusiewicz, K. R.;Wang, G. C.;Eskilsson, E.;Hu, J.;Mikkelsen, T.;DePinho, R. A.;Muller, F.;Heimberger, A. B.;Sulman, E.…	2017	Cancer Cell	Tumor Evolution of Glioma-Intrinsic Gene Expression Subtypes Associates with Immunological Changes in the Microenvironment	Exclude	Not radiomics	We leveraged IDH wild-type glioblastomas, derivative neurospheres, and single-cell gene expression profiles to define three tumor-intrinsic transcriptional subtypes designated as proneural, mesenchymal, and classical. Transcriptomic subtype multiplicity correlated with increased intratumoral heterogeneity and presence of tumor microenvironment. In silico cell sorting identified macrophages/microg…			http://doi.org/10.1016/j.ccell.2017.06.003
Wood, O.;Clarke, J.;Woo, J.;Mirza, A. H.;Woelk, C. H.;Thomas, G. J.;Vijayanand, P.;King, E.;Ottensmeier, C. H.	2017	Clin Cancer Res	Head and Neck Squamous Cell Carcinomas Are Characterized by a Stable Immune Signature Within the Primary Tumor Over Time and Space	Exclude	Not radiomics	Purpose: Genetic and morphologic heterogeneity is well-documented in solid cancers. Immune cells are also variably distributed within the tumor; this heterogeneity is difficult to assess in small biopsies, and may confound our understanding of the determinants of successful immunotherapy. We examined the transcriptomic variability of the immunologic signature in head and neck squamous cell carcin…			http://doi.org/10.1158/1078-0432.Ccr-17-0373;10.1158/1078-0432.CCR-17-0373. Epub 2017 Sep 26.
Adumeau, P.;Vivier, D.;Sharma, S. K.;Wang, J.;Zhang, T.;Chen, A. M.;Agnew, B. J.;Zeglis, B. M.	2018	Molecular Pharmaceutics	Site-Specifically Labeled Antibody-Drug Conjugate for Simultaneous Therapy and ImmunoPET	Exclude	Not radiomics	The conjugation of antibodies with cytotoxic drugs can alter their in vivo pharmacokinetics. As a result, the careful assessment of the in vivo behavior, and specifically the tumor-targeting properties, of antibody drug conjugates represents a crucial step in their development. In order to facilitate this process, we have created a methodology that facilitates the dual labeling of an antibody wit…			http://doi.org/10.1021/acs.molpharmaceut.7b00802
Alshekaili, J.;Chand, R.;Lee, C. E.;Corley, S.;Kwong, K.;Papa, I.;Fulcher, D. A.;Randall, K. L.;Leiding, J. W.;Ma, C. S.;Wilkins, M. R.;Uzel, G.;Goodnow, C. C.;Vinuesa, C. G.;Tangye, S. G.;Cook, M. C.	2018	Scientific Reports	STAT3 regulates cytotoxicity of human CD57+CD4+T cells in blood and lymphoid follicles	Exclude	Not radiomics	A subset of human follicular helper T cells (TFH) cells expresses CD57 for which no distinct function has been identified. We show that CD57+TFH cells are universally PD-1(hi), but compared to their CD57-PD-1(hi) counterparts, express little IL-21 or IL-10 among others. Instead, CD57 expression on TFH cells marks cytotoxicity transcriptional signatures that translate into only a weak cytotoxic ph…			http://doi.org/10.1038/s41598-018-21389-8
Aluicio-Sarduy, E.;Ellison, P. A.;Barnhart, T. E.;Cai, W. B.;Nickles, R. J.;Engle, J. W.	2018	Journal Of Labelled Compounds & Radiopharmaceuticals	PET radiometals for antibody labeling	Exclude	Review	Recent advances in molecular characterization of tumors have made possible the emergence of new types of cancer therapies where traditional cytotoxic drugs and nonspecific chemotherapy can be complemented with targeted molecular therapies. One of the main revolutionary treatments is the use of monoclonal antibodies (mAbs) that selectively target the disseminated tumor cells while sparing normal t…			http://doi.org/10.1002/jlcr.3607
Antiochos, B.;Matyszewski, M.;Sohn, J.;Casciola-Rosen, L.;Rosen, A.	2018	Jci Insight	IFI16 filament formation in salivary epithelial cells shapes the anti-IFI16 immune response in Sjogren's syndrome	Exclude	Not in cancer	IFN-inducible protein 16 (IFI16) is an innate immune sensor that forms filamentous oligomers when activated by double-stranded DNA (dsDNA). Anti-IFI16 autoantibodies occur in patients with Sjogren's syndrome (SS) and associate with severe phenotypic features. We undertook this study to determine whether the structural and functional properties of IFI16 play a role in its status as an SS autoantig…			http://doi.org/10.1172/jci.insight.120179
Apps, J. R.;Carreno, G.;Gonzalez-Meljem, J. M.;Haston, S.;Guiho, R.;Cooper, J. E.;Manshaei, S.;Jani, N.;Holsken, A.;Pettorini, B.;Beynon, R. J.;Simpson, D. M.;Fraser, H. C.;Hong, Y.;Hallang, S.;Stone, T. J.;Virasami, A.;Donson, A. M.;Jones, D.;Aquilina, K.;Spoudeas, H.;Joshi, A. R.;Grundy, R.;Storer, L. C. D.;Korbonits, M.;Hilton, D. A.;Tossell, K.;Thavaraj, S.;Ungless, M. A.;Gil, J.;Buslei, R.;H…	2018	Acta Neuropathologica	Tumour compartment transcriptomics demonstrates the activation of inflammatory and odontogenic programmes in human adamantinomatous craniopharyngioma and identifies the MAPK/ERK pathway as a novel therapeutic target	Exclude	Not radiomics	Adamantinomatous craniopharyngiomas (ACPs) are clinically challenging tumours, the majority of which have activating mutations in CTNNB1. They are histologically complex, showing cystic and solid components, the latter comprised of different morphological cell types (e.g. beta-catenin-accumulating cluster cells and palisading epithelium), surrounded by a florid glial reaction with immune cells. H…			http://doi.org/10.1007/s00401-018-1830-2
Aris, M.;Bravo, A. I.;Pampena, M. B.;Blanco, P. A.;Carri, I.;Koile, D.;Yankilevich, P.;Levy, E. M.;Barrio, M. M.;Mordoh, J.	2018	Frontiers In Immunology	Changes in the TCRβ repertoire and tumor immune signature from a cutaneous melanoma patient immunized with the CSF-470 vaccine: A case report	Exclude	Not in cancer	The allogeneic therapeutic vaccine CSF-470 has demonstrated a significant benefit over medium-dose IFNa2b in the distant metastasis-free survival for stages IIB-IIC-III cutaneous melanoma patients in a randomized phase II/III clinical trial (CASVAC-0401, NCT01729663). At the end of the 2-year CSF-470 immunization protocol, patient #006 developed several lung and one subcutaneous melanoma metastas…			http://doi.org/10.3389/fimmu.2018.00955
Artzi, M.;Liberman, G.;Blumenthal, D. T.;Aizenstein, O.;Bokstein, F.;Ben Bashat, D.	2018	Journal Of Magnetic Resonance Imaging	Differentiation Between Vasogenic Edema and Infiltrative Tumor in Patients With High-Grade Gliomas Using Texture Patch-Based Analysis	Include?		Background: High-grade gliomas (HGGs) induce both vasogenic edema and extensive infiltration of tumor cells, both of which present with similar appearance on conventional MRI. Using current radiological criteria, differentiation between these tumoral and nontumoral areas within the nonenhancing lesion area remains challenging. Purpose: To use radiomics patch-based analysis, based on conventional …	Exclude	Not CD8 TILs	http://doi.org/10.1002/jmri.25939
Bezie, S.;Meistermann, D.;Boucault, L.;Kilens, S.;Zoppi, J.;Autrusseau, E.;Donnart, A.;Nerriere-Daguin, V.;Bellier-Waast, F.;Charpentier, E.;Duteille, F.;David, L.;Anegon, I.;Guillonneau, C.	2018	Frontiers In Immunology	Ex Vivo Expanded Human Non-Cytotoxic CD8(+)CD45RC(low/-) Tregs Efficiently Delay Skin Graft Rejection and GVHD in Humanized Mice	Exclude	Not in humans	Both CD4(+) and CD8(+) Tregs play a critical role in the control of immune responses and immune tolerance; however, our understanding of CD8(+) Tregs is limited while they are particularly promising for therapeutic application. We report here existence of highly suppressive human CD8(+) CD45RC(low/-) Tregs expressing Foxp3 and producing IFN gamma, IL-10, IL-34, and TGF beta to mediate their suppr…			http://doi.org/10.3389/fimmu.2017.02014
Buggert, M.;Nguyen, S.;de Oca, G. S. M.;Bengsch, B.;Darko, S.;Ransier, A.;Roberts, E. R.;del Alcazar, D.;Brody, I. B.;Vella, L. A.;Beura, L.;Wijeyesinghe, S.;Herati, R. S.;Estrada, P. M. D.;Ablanedo-Terrazas, Y.;Kuri-Cervantes, L.;Japp, A. S.;Manne, S.;Vartanian, S.;Huffman, A.;Sandberg, J. K.;Gostick, E.;Nadolski, G.;Silvestri, G.;Canaday, D. H.;Price, D. A.;Petrovas, C.;Su, L. F.;Vahedi, G.;Dor…	2018	Science Immunology	Identification and characterization of HIV-specific resident memory CD8(+) T cells in human lymphoid tissue	Exclude	Not in cancer	Current paradigms of CD8(+) T cell-mediated protection in HIV infection center almost exclusively on studies of peripheral blood, which is thought to provide a window into immune activity at the predominant sites of viral replication in lymphoid tissues (LTs). Through extensive comparison of blood, thoracic duct lymph (TDL), and LTs in different species, we show that many LT memory CD8(+) T cells…			http://doi.org/10.1126/sciimmunol.aar4526
Cachia, D.;Johnson, D. R.;Kaufmann, T. J.;Lowe, S.;Andersen, S.;Olar, A.;Cooper, S. L.;Frankel, B. M.;Gilbert, M. R.	2018	Neuro-Oncology Practice	Case-based review: Ependymomas in adults	Exclude	Review	Ependymomas are rare primary central nervous system (CNS) tumors in adults. They occur most commonly in the spinal cord, and have classically been graded histologically into World Health Organization (WHO) grades I, II, or III based on the level of anaplasia. Recent data are showing that genetic heterogeneity occurs within the same histological subgroup and that ependymomas arising from different…			http://doi.org/10.1093/nop/npy026
Campbell, M.;Yau, C.;Borowsky, A.;Vandenberg, S.;Wolf, D.;Rimm, D.;Nanda, R.;Liu, M.;Brown-Swigart, L.;Hirst, G.;Asare, S.;van't Veer, L.;Yee, D.;DeMichele, A.;Berry, D.;Esserman, L.	2018	Cancer Research	Analysis of immune infiltrates (assessed via multiplex fluorescence immunohistochemistry) and immune gene expression signatures as predictors of response to the checkpoint inhibitor pembrolizumab in the neoadjuvant I-SPY 2 trial	Exclude	Not radiomics				No DOI (search online)
Castello, A.;Grizzi, F.;Toschi, L.;Rossi, S.;Rahal, D.;Marchesi, F.;Russo, C.;Finocchiaro, G.;Lopci, E.	2018	Nuclear Medicine Communications	Tumor heterogeneity, hypoxia, and immune markers in surgically resected non-small-cell lung cancer	Include		ObjectivesThis study aimed to determine the prognostic role of textural features and their association with metabolic parameters, hypoxia, and cancer-related immune markers in non-small-cell lung cancer (NSCLC) patients.Patients and methodsThe trial was registered at http://www.clinicaltrials.gov (NCT02519062). From January 2010 to May 2014, 44 patients (male:female=33:11; median age: 69.5 years)…	Include		http://doi.org/10.1097/MNM.0000000000000832	Include
Chakraborty, S.;Bhattacharjee, P.;Panda, A. K.;Kajal, K.;Bose, S.;Sa, G.	2018	Immunology And Cell Biology	Providence of the CD25(+)KIR(+)CD127(-)FOXP3(-)CD8(+) T-cell subset determines the dynamics of tumor immune surveillance	Exclude	Not radiomics	CD8(+) T-regulatory (Treg) cells are emerging as crucial components of immune system. Previous studies have reported the presence of FOXP3(+)CD8(+) Treg cells, similar to CD4(+) Tregs, in cancer patients which produce high levels of the immunosuppressive cytokines, IL10 and TGF beta. At an early stage of tumor development, we have identified a subset of FOXP3(-)CD8(+)CD25(+)KIR(+)CD127(-) Treg-li…			http://doi.org/10.1111/imcb.12166
Chakravarthy, A.;Furness, A.;Joshi, K.;Ghorani, E.;Ford, K.;Ward, M. J.;King, E. V.;Lechner, M.;Marafioti, T.;Quezada, S. A.;Thomas, G. J.;Feber, A.;Fenton, T. R.	2018	Nature Communications	Pan-cancer deconvolution of tumour composition using DNA methylation	Exclude	Not radiomics	The nature and extent of immune cell infiltration into solid tumours are key determinants of therapeutic response. Here, using a DNA methylation-based approach to tumour cell fraction deconvolution, we report the integrated analysis of tumour composition and genomics across a wide spectrum of solid cancers. Initially studying head and neck squamous cell carcinoma, we identify two distinct tumour …			http://doi.org/10.1038/s41467-018-05570-1
Chang, K.;Taggart, M. W.;Reyes-Uribe, L.;Borras, E.;Riquelme, E.;Barnett, R. M.;Leoni, G.;San Lucas, F. A.;Catanese, M. T.;Mori, F.;Diodoro, M. G.;You, Y. N.;Hawk, E. T.;Roszik, J.;Scheet, P.;Kopetz, S.;Nicosia, A.;Scarselli, E.;Lynch, P. M.;McAllister, F.;Vilar, E.	2018	Jama Oncology	Immune Profiling of Premalignant Lesions in Patients With Lynch Syndrome	Exclude	Not radiomics	IMPORTANCE Colorectal carcinomas in patients with Lynch syndrome (LS) arise in a background of mismatch repair (MMR) deficiency, display a unique immune profile with upregulation of immune checkpoints, and response to immunotherapy. However, there is still a gap in understanding the pathogenesis of MMR-deficient colorectal premalignant lesions, which is essential for the development of novel prev…			http://doi.org/10.1001/jamaoncol.2018.1482
Chavez, M.;Silvestrini, M. T.;Ingham, E. S.;Fite, B. Z.;Mahakian, L. M.;Tam, S. M.;Ilovitsh, A.;Monjazeb, A. M.;Murphy, W. J.;Hubbard, N. E.;Davis, R. R.;Tepper, C. G.;Borowsky, A. D.;Ferrara, K. W.	2018	Theranostics	Distinct immune signatures in directly treated and distant tumors result from TLR adjuvants and focal ablation	Exclude	Not radiomics	Both adjuvants and focal ablation can alter the local innate immune system and trigger a highly effective systemic response. Our goal is to determine the impact of these treatments on directly treated and distant disease and the mechanisms for the enhanced response obtained by combinatorial treatments. Methods: We combined RNA-sequencing, flow cytometry and TCR-sequencing to dissect the impact of…			http://doi.org/10.7150/thno.25613
Chow, R. D.;Chen, S. D.	2018	Oncogene	Sno-derived RNAs are prevalent molecular markers of cancer immunity	Exclude	Not radiomics	Small nucleolar RNAs (snoRNAs) constitute a family of noncoding RNAs that are classically known as guide RNAs for processing and modification of ribosomal RNAs. Recently, it was discovered that snoRNAs can be further processed into sno-derived RNAs (sdRNAs), some of which are known to exhibit microRNA-like properties. SdRNAs have been implicated in human cancer; however, a systems-level sdRNA lan…			http://doi.org/10.1038/s41388-018-0420-z
Ciavarella, S.;Vegliante, M. C.;Fabbri, M.;De Summa, S.;Melle, F.;Motta, G.;De Iuliis, V.;Opinto, G.;Enjuanes, A.;Rega, S.;Gulino, A.;Agostinelli, C.;Scattone, A.;Tommasi, S.;Mangia, A.;Mele, F.;Simone, G.;Zito, A. F.;Ingravallo, G.;Vitolo, U.;Chiappella, A.;Tarella, C.;Gianni, A. M.;Rambaldi, A.;Zinzani, P. L.;Casadei, B.;Derenzini, E.;Loseto, G.;Pileri, A.;Tabanelli, V.;Fiori, S.;Rivas-Delgado,…	2018	Annals Of Oncology	Dissection of DLBCL microenvironment provides a gene expression-based predictor of survival applicable to formalin-fixed paraffin-embedded tissue	Exclude	Not radiomics	Gene expression profiling (GEP) studies recognized a prognostic role for tumor microenvironment (TME) in diffuse large B-cell lymphoma (DLBCL), but the routinely adoption of prognostic stromal signatures remains limited. Here, we applied the computational method CIBERSORT to generate a 1028-gene matrix incorporating signatures of 17 immune and stromal cytotypes. Then, we carried out a deconvoluti…			http://doi.org/10.1093/annonc/mdy450
Cooles, F. A. H.;Anderson, A. E.;Skelton, A.;Pratt, A. G.;Kurowska-Stolarska, M. S.;McInnes, I.;Hilkens, C. M. U.;Isaacs, J. D.	2018	Frontiers In Immunology	Phenotypic and Transcriptomic analysis of Peripheral Blood Plasmacytoid and conventional Dendritic cells in early Drug naive rheumatoid arthritis	Exclude	Not in cancer	Objective: Dendritic cells (DCs) are key orchestrators of immune function. To date, rheumatoid arthritis (RA) researchers have predominantly focused on a potential pathogenic role for CD1c+ DCs. In contrast, CD141+ DCs and plasmacytoid DCs (pDCs) have not been systematically examined, at least in early RA. In established RA, the role of pDCs is ambiguous and, since disease duration and treatment …			http://doi.org/10.3389/fimmu.2018.00755
Dias, J.;Boulouis, C.;Gorin, J. B.;van den Biggelaar, Rhga;Lal, K. G.;Gibbs, A.;Loh, L.;Gulam, M. Y.;Sia, W. R.;Bari, S.;Hwang, W. Y. K.;Nixon, D. F.;Nguyen, S.;Betts, M. R.;Buggert, M.;Eller, M. A.;Broliden, K.;Tjernlund, A.;Sandberg, J. K.;Leeansyah, E.	2018	Proceedings Of The National Academy Of Sciences Of The United States Of America	The CD4(-) CD8(-) MAIT cell subpopulation is a functionally distinct subset developmentally related to the main CD8(+) MAIT cell pool	Exclude	Not in cancer	Mucosa-associated invariant T (MAIT) cells are unconventional innate-like T cells that recognize microbial riboflavin metabolites presented by the MHC class I-like protein MR1. Human MAIT cells predominantly express the CD8 alpha coreceptor (CD8(+)), with a smaller subset lacking both CD4 and CD8 (double-negative, DN). However, it is unclear if these two MAIT cell subpopulations distinguished by …			http://doi.org/10.1073/pnas.1812273115
Doherty, M. R.;Jackson, M. W.	2018	Dna And Cell Biology	The Critical, Clinical Role of Interferon-Beta in Regulating Cancer Stem Cell Properties in Triple-Negative Breast Cancer	Exclude	Not radiomics	Triple-negative breast cancer (TNBC) the deadliest form of this disease currently lacks a targeted therapy and is characterized by increased risk of metastasis and presence of therapeutically resistant cancer stem cells (CSC). Recent evidence has demonstrated that the presence of an interferon (IFN)/signal transducer of activated transcription 1 (STAT1) gene signature correlates with improved the…			http://doi.org/10.1089/dna.2018.4247
Florez, E.;Nichols, T.;Parker, E. E.;Lirette, S. T.;Howard, C. M.;Fatemi, A.	2018	Cureus	Multiparametric Magnetic Resonance Imaging in the Assessment of Primary Brain Tumors Through Radiomic Features: A Metric for Guided Radiation Treatment Planning	Include?		Purpose The definition of radiotherapy target volume is a critical step in treatment planning for all tumor sites. Conventional magnetic resonance imaging (MRI) pulse sequences are used for the definition of the gross target volume (GTV) and the contouring of glioblastoma multiforme (GBM) and meningioma. We propose the use of multiparametric MRI combined with radiomic features to improve the text…	Exclude	Not CD8 TILs	http://doi.org/10.7759/cureus.3426
Gettinger, S. N.;Choi, J.;Mani, N.;Sanmamed, M. F.;Datar, I.;Sowell, R.;Du, V. Y.;Kaftan, E.;Goldberg, S.;Dong, W.;Zelterman, D.;Politi, K.;Kavathas, P.;Kaech, S.;Yu, X.;Zhao, H.;Schlessinger, J.;Lifton, R.;Rimm, D. L.;Chen, L.;Herbst, R. S.;Schalper, K. A.	2018	Nature Communications	A dormant TIL phenotype defines non-small cell lung carcinomas sensitive to immune checkpoint blockers	Exclude	Not in humans	The biological determinants of sensitivity and resistance to immune checkpoint blockers are not completely understood. To elucidate the role of intratumoral T-cells and their association with the tumor genomic landscape, we perform paired whole exome DNA sequencing and multiplexed quantitative immunofluorescence (QIF) in pre-treatment samples from non-small cell lung carcinoma (NSCLC) patients tr…			http://doi.org/10.1038/s41467-018-05032-8
Gorlov, I.;Orlow, I.;Ringelberg, C.;Hernando, E.;Ernstoff, M. S.;Cheng, C.;Her, S.;Parker, J. S.;Thompson, C. L.;Gerstenblith, M. R.;Berwick, M.;Amos, C.	2018	Melanoma Research	Identification of gene expression levels in primary melanoma associated with clinically meaningful characteristics	Exclude	Not radiomics	Factors influencing melanoma survival include sex, age, clinical stage, lymph node involvement, as well as Breslow thickness, presence of tumor-infiltrating lymphocytes based on histological analysis of primary melanoma, mitotic rate, and ulceration. Identification of genes whose expression in primary tumors is associated with these key tumor/patient characteristics can shed light on molecular me…			http://doi.org/10.1097/CMR.0000000000000473
Inselmann, S.;Wang, Y.;Saussele, S.;Fritz, L.;Schutz, C.;Huber, M.;Liebler, S.;Ernst, T.;Cai, D. L.;Botschek, S.;Brendel, C.;Calogero, R. A.;Pavlinic, D.;Benes, V.;Liu, E. T.;Neubauer, A.;Hochhaus, A.;Burchert, A.	2018	Cancer Research	Development, Function, and Clinical Significance of Plasmacytoid Dendritic Cells in Chronic Myeloid Leukemia	Exclude	Not radiomics	Plasmacytoid dendritic cells (pDC) are the main producers of a key T-cell-stimulatory cytokine, IFN alpha, and critical regulators of antiviral immunity. Chronic myeloid leukemia(CML) is caused by BCR-ABL, which is an oncogenic tyrosine kinase that can be effectively inhibited with ABL-selective tyrosine kinase inhibitors (TKI). BCR-ABL-induced suppression of the transcription factor interferon r…			http://doi.org/10.1158/0008-5472.CAN-18-1477
Jiang, Y.;Zhang, Q.;Hu, Y.;Li, T.;Yu, J.;Zhao, L.;Ye, G.;Deng, H.;Mou, T.;Cai, S.;Zhou, Z.;Liu, H.;Chen, G.;Li, G.;Qi, X.	2018	Annals Of Surgery	ImmunoScore Signature: A Prognostic and Predictive Tool in Gastric Cancer	Include?		Objective: We postulated that the ImmunoScore (IS) could markedly improve the prediction of postsurgical survival and chemotherapeutic benefits in gastric cancer (GC). Summary Background Data: A prediction model for GC patients was developed using data from 879 consecutive patients. Methods: The expression of 27 immune features was detected in 251 specimens by using immunohistochemistry, and a 5-…	Exclude	Not radiomics	http://doi.org/10.1097/SLA.0000000000002116
Jiang, Y. M.;Xie, J. J.;Han, Z.;Liu, W.;Xi, S. J.;Huang, L.;Huang, W. C.;Lin, T.;Zhao, L. Y.;Hu, Y. F.;Yu, J.;Zhang, Q.;Li, T. J.;Cai, S. R.;Li, G. X.	2018	Clinical Cancer Research	Immunomarker Support Vector Machine Classifier for Prediction of Gastric Cancer Survival and Adjuvant Chemotherapeutic Benefit	Include?		Purpose: Current tumor-node-metastasis (TNM) staging system cannot provide adequate information for prediction of prognosis and chemotherapeutic benefits. We constructed a classifier to predict prognosis and identify a subset of patients who can benefit from adjuvant chemotherapy. Experimental Design: We detected expression of 15 immunohistochemistry (IHC) features in tumors from 251 gastric canc…	Exclude	Not radiomics	http://doi.org/10.1158/1078-0432.CCR-18-0848
Johnson, D. B.;Bordeaux, J.;Kim, J. Y.;Vaupel, C.;Rimm, D. L.;Ho, T. H.;Joseph, R. W.;Daud, A. I.;Conry, R. M.;Gaughan, E. M.;Hernandez-Aya, L. F.;Dimou, A.;Funchain, P.;Smithy, J.;Witte, J. S.;McKee, S. B.;Ko, J.;Wrangle, J. M.;Dabbas, B.;Tangri, S.;Lameh, J.;Hall, J.;Markowitz, J.;Balko, J. M.;Dakappagari, N.	2018	Clinical Cancer Research	Quantitative Spatial Profiling of PD-1/PD-L1 Interaction and HLA-DR/IDO-1 Predicts Improved Outcomes of Anti-PD-1 Therapies in Metastatic Melanoma	Exclude	Not radiomics	Purpose: PD-1/L1 axis-directed therapies produce clinical responses in a subset of patients; therefore, biomarkers of response are needed. We hypothesized that quantifying key immunosuppression mechanisms within the tumor microenvironment by multiparameter algorithms would identify strong predictors of anti-PD-1 response. Experimental Design: Pretreatment tumor biopsies from 166 patients treated …			http://doi.org/10.1158/1078-0432.CCR-18-0309
Kuo, C. H. S.;Liu, C. Y.;Pavlidis, S.;Lo, Y. L.;Wang, Y. W.;Chen, C. H.;Ko, H. W.;Chung, F. T.;Lin, T. Y.;Wang, T. Y.;Lee, K. Y.;Guo, Y. K.;Wang, T. H.;Yang, C. T.	2018	Frontiers In Immunology	Unique immune gene expression Patterns in Bronchoalveolar lavage and Tumor adjacent non-neoplastic lung Tissue in non-small cell lung cancer	Exclude	Not radiomics	Background: The immune cells in the local environments surrounding non-small cell lung cancer (NSCLC) implicate the balance of pro-and antitumor immunity; however, their transcriptomic profiles remain poorly understood. Methods: A transcriptomic microarray study of bronchoalveolar lavage (BAL) cells harvested from tumor-bearing lung segments was performed in a discovery group. The findings were v…			http://doi.org/10.3389/fimmu.2018.00232
Lal, N.;White, B. S.;Goussous, G.;Pickles, O.;Mason, M. J.;Beggs, A. D.;Taniere, P.;Willcox, B. E.;Guinney, J.;Middleton, G. W.	2018	Clinical Cancer Research	KRAS Mutation and Consensus Molecular Subtypes 2 and 3 Are Independently Associated withReducedImmuneInfiltrationandReactivity in Colorectal Cancer	Exclude	Not radiomics	Purpose: KRAS mutation is a common canonical mutation in colorectal cancer, found at differing frequencies in all consensus molecular subtypes (CMS). The independent immunobiological impacts of RAS mutation and CMS are unknown. Thus, we explored the immunobiological effects of KRAS mutation across the CMS spectrum. Experimental Design: Expression analysis of immune genes/ signatures was performed…			http://doi.org/10.1158/1078-0432.CCR-17-1090
Li, K.;Chan, C. T.;Nejadnik, H.;Lenkov, O. D.;Wolterman, C.;Paulmurugan, R.;Yang, H.;Gambhir, S. S.;Daldrup-Link, H. E.	2018	Nanotheranostics	Ferumoxytol-based dual-modality imaging probe for detection of stem cell transplant rejection	Exclude	Not in cancer	Purpose: Stem cell transplants are an effective approach to repair large bone defects. However, comprehensive techniques to monitor the fate of transplanted stem cells in vivo are lacking. Such strategies would enable corrective interventions at an early stage and greatly benefit the development of more successful tissue regeneration approaches. In this study, we designed and synthesized a dual-m…			http://doi.org/10.7150/ntno.26389
Li, M.;Yue, G. G. L.;Song, L. H.;Huang, M. B.;Lee, J. K. M.;Tsui, S. K. W.;Fung, K. P.;Tan, N. H.;Lau, C. B. S.	2018	Biochemical Pharmacology	Natural small molecule bigelovin suppresses orthotopic colorectal tumor growth and inhibits colorectal cancer metastasis via IL6/STAT3 pathway	Exclude	Not radiomics	Bigelovin, a sesquiterpene lactone, has been demonstrated to induce apoptosis, inhibit inflammation and angiogenesis in vitro, but its potential anti-metastatic activity remains unclear. In the present study, two colon cancer mouse models, orthotopic tumor allografts and experimental metastatic models were utilized to investigate the progression and metastatic spread of colorectal cancer after bi…			http://doi.org/10.1016/j.bcp.2018.02.017
Licandro, R.;Hofmanninger, J.;Weber, M. A.;Menze, B.;Langs, G.	2018	Patch-Based Techniques In Medical Imaging, Patch-Mi 2018	Predicting Future Bone Infiltration Patterns in Multiple Myeloma	Include?		Multiple Myeloma (MM) is a bone marrow malignancy affecting the generation pathway of plasma cells and B-lymphocytes. It results in their uncontrolled proliferation and malignant transformation and ultimately can lead to osteolytic lesions first visible in MRI. The earliest possible reliable detection of these lesions is critical, since they are a prime marker of disease advance and a trigger for…	Exclude	Not CD8 TILs	http://doi.org/10.1007/978-3-030-00500-9_9
Limonciel, A.;Ates, G.;Carta, G.;Wilmes, A.;Watzele, M.;Shepard, P. J.;VanSteenhouse, H. C.;Seligmann, B.;Yeakley, J. M.;van de Water, B.;Vinken, M.;Jennings, P.	2018	Arch Toxicol	Comparison of base-line and chemical-induced transcriptomic responses in HepaRG and RPTEC/TERT1 cells using TempO-Seq	Exclude	Not radiomics	The utilisation of genome-wide transcriptomics has played a pivotal role in advancing the field of toxicology, allowing the mapping of transcriptional signatures to chemical exposures. These activities have uncovered several transcriptionally regulated pathways that can be utilised for assessing the perturbation impact of a chemical and also the identification of toxic mode of action. However, cu…			http://doi.org/10.1007/s00204-018-2256-2;10.1007/s00204-018-2256-2. Epub 2018 Jul 14.
Lohmann, L.;Janoschka, C.;Schulte-Mecklenbeck, A.;Klinsing, S.;Kirstein, L.;Hanning, U.;Wirth, T.;Schneider-Hohendorf, T.;Schwab, N.;Gross, C. C.;Eveslage, M.;Meuth, S. G.;Wiendl, H.;Klotz, L.	2018	Frontiers In Immunology	Immune cell profiling during switching from natalizumab to fingolimod reveals differential effects on systemic immune-regulatory networks and on trafficking of Non-T cell populations into the cerebrospinal fluid-results from the ToFingo successor study	Exclude	Not radiomics	Leukocyte sequestration is an established therapeutic concept in multiple sclerosis (MS) as represented by the trafficking drugs natalizumab (NAT) and fingolimod (FTY). However, the precise consequences of targeting immune cell trafficking for immunoregulatory network functions are only incompletely understood. In the present study, we performed an in-depth longitudinal characterization of functi…			http://doi.org/10.3389/fimmu.2018.01560
Lu, L.;Shi, H. Z.;Xiao, Z. J.;Wang, D.;Li, C. L.	2018	Zhonghua Yi Xue Za Zhi	[Primary renal lymphoma: a clinical analysis of 5 cases]	Exclude	Not in English	Objective: To improve the clinical diagnosis and treatment of primary renal lymphoma. Methods: Clinical data of 5 cases ( 2 male cases and 3 female cases) with primary renal lymphoma was reviewed. The age of patients was 55 to 70 years old, with a mean age of 62 years. No history of glomerulonephritis or nephropathy was recorded. All the cases were unilateral, including 3 cases in the left side a…			http://doi.org/10.3760/cma.issn.0376-2491.2018.18.015;10.3760/cma.issn.0376-2491.2018.18.015.
Martinko, A. J.;Truillet, C.;Julien, O.;Diaz, J. E.;Horlbeck, M. A.;Whiteley, G.;Blonder, J.;Weissman, J. S.;Bandyopadhyay, S.;Evans, M. J.;Wells, J. A.	2018	Elife	Targeting RAS-driven human cancer cells with antibodies to upregulated and essential cell-surface proteins	Exclude	Not radiomics	While there have been tremendous efforts to target oncogenic RAS signaling from inside the cell, little effort has focused on the cell-surface. Here, we used quantitative surface proteomics to reveal a signature of proteins that are upregulated on cells transformed with KRAS(G12V), and driven by MAPK pathway signaling. We next generated a toolkit of recombinant antibodies to seven of these RAS-in…			http://doi.org/10.7554/eLife.31098;10.7554/eLife.31098.
Moll, M.;Christmann, R. B.;Zhang, Y. Q.;Whitfield, M. L.;Wang, Y. M.;Rice, L.;Stratton, E.;Lafyatis, R.;Farber, H. W.	2018	Journal Of Scleroderma And Related Disorders	Patients with systemic sclerosis-associated pulmonary arterial hypertension express a genomic signature distinct from patients with interstitial lung disease	Exclude	Not in cancer	Objective: Pulmonary arterial hypertension and interstitial lung disease are major causes of mortality in systemic sclerosis. We used a previously identified microarray biomarker to determine whether systemic sclerosis-pulmonary arterial hypertension and systemic sclerosis-interstitial lung disease patients demonstrate distinct gene expression profiles. Methods: Peripheral blood mononuclear cells…			http://doi.org/10.1177/2397198318764780
Natarajan, A.;Patel, C. B.;Habte, F.;Gambhir, S. S.	2018	Sci Rep	Dosimetry Prediction for Clinical Translation of (64)Cu-Pembrolizumab ImmunoPET Targeting Human PD-1 Expression	Exclude	Not in humans	The immune checkpoint programmed death 1 receptor (PD-1) expressed on some tumor-infiltrating lymphocytes, and its ligand (PD-L1) expressed on tumor cells, enable cancers to evade the immune system. Blocking PD-1 with the monoclonal antibody pembrolizumab is a promising immunotherapy strategy. Thus, noninvasively quantifying the presence of PD-1 expression in the tumor microenvironment prior to i…			http://doi.org/10.1038/s41598-017-19123-x;10.1038/s41598-017-19123-x.
Okrah, K.;Tarighat, S.;Liu, B.;Koeppen, H.;Wagle, M. C.;Cheng, G.;Sun, C.;Dey, A.;Chang, M. T.;Sumiyoshi, T.;Mounir, Z.;Cummings, C.;Hampton, G.;Amler, L.;Fridlyand, J.;Hegde, P. S.;Turley, S. J.;Lackner, M. R.;Huang, S. M.	2018	Npj Precision Oncology	Transcriptomic analysis of hepatocellular carcinoma reveals molecular features of disease progression and tumor immune biology	Exclude	Not radiomics	Hepatocellular carcinoma (HCC) develops in the context of chronic inflammatory liver disease and has an extremely poor prognosis. An immunosuppressive tumor microenvironment may contribute to therapeutic failure in metastatic HCC. Here, we identified unique molecular signatures pertaining to HCC disease progression and tumor immunity by analyzing genome-wide RNA-Seq data derived from HCC patient …			http://doi.org/10.1038/s41698-018-0068-8
Ovadya, Y.;Landsberger, T.;Leins, H.;Vadai, E.;Gal, H.;Biran, A.;Yosef, R.;Sagiv, A.;Agrawal, A.;Shapira, A.;Windheim, J.;Tsoory, M.;Schirmbeck, R.;Amit, I.;Geiger, H.;Krizhanovsky, V.	2018	Nature Communications	Impaired immune surveillance accelerates accumulation of senescent cells and aging	Exclude	Not in cancer	Cellular senescence is a stress response that imposes stable cell-cycle arrest in damaged cells, preventing their propagation in tissues. However, senescent cells accumulate in tissues in advanced age, where they might promote tissue degeneration and malignant transformation. The extent of immune-system involvement in regulating age-related accumulation of senescent cells, and its consequences, a…			http://doi.org/10.1038/s41467-018-07825-3
Patel, N. P.;Vukmanovic-Stejic, M.;Suarez-Farinas, M.;Chambers, E. S.;Sandhu, D.;Fuentes-Duculan, J.;Mabbott, N. A.;Rustin, M. H. A.;Krueger, J.;Akbar, A. N.	2018	Journal Of Infectious Diseases	Impact of Zostavax Vaccination on T-Cell Accumulation and Cutaneous Gene Expression in the Skin of Older Humans After Varicella Zoster Virus Antigen-Specific Challenge	Exclude	Not in cancer	Background. The live attenuated vaccine Zostavax was developed to prevent varicella zoster virus (VZV) reactivation that causes herpes zoster (shingles) in older humans. However, the impact of vaccination on the cutaneous response to VZV is not known. Methods. We investigated the response to intradermal VZV antigen challenge before and after Zostavax vaccination in participants >70 years of age b…			http://doi.org/10.1093/infdis/jiy420
Pathakumari, B.;Devasundaram, S.;Maddineni, P.;Raja, A.	2018	International Journal Of Medical Microbiology	Rv2204c, Rv0753c and Rv0009 antigens specific T cell responses in latent and active TB - a flow cytometry-based analysis	Exclude	Not in cancer	High global prevalence of latent TB infection (LTBI) is a key challenge in distinguishing patients with active pulmonary TB (PTB) from those with LTBI. The functional profile of CD4(+) and CD8(+) T cell cytokines produced as a response to Mycobacterium tuberculosis antigens vary during the course of tuberculosis (TB) infection. We evaluated antigen-specific CD4(+) and CD8(+) T cell cytokine respo…			http://doi.org/10.1016/j.ijmm.2017.12.001
Peppa, D.;Pedroza-Pacheco, I.;Pellegrino, P.;Williams, I.;Maini, M. K.;Borrow, P.	2018	Frontiers In Immunology	Adaptive Reconfiguration of Natural Killer Cells in HIV-1 Infection	Exclude	Not in cancer	Human cytomegalovirus (HCMV) co-infection is highly prevalent within HIV-1 cohorts and is an important cofactor in driving ongoing immune activation, even during effective antiretroviral treatment. HCMV infection has recently been associated with expansion of adaptive-like natural killer (NK) cells, which harbor epigenetic alterations that impact on their cellular function and phenotype. The infl…			http://doi.org/10.3389/fimmu.2018.00474
Pitroda, S. P.;Stack, M. E.;Liu, G. F.;Song, S. S.;Chen, L.;Liang, H.;Parekh, A. D.;Huang, X. N.;Roach, P.;Posner, M. C.;Weichselbaum, R. R.;Khodarev, N. N.	2018	Molecular Cancer Therapeutics	JAK2 Inhibitor SAR302503 Abrogates PD-L1 Expression and Targets Therapy-Resistant Non-small Cell Lung Cancers	Exclude	Not radiomics	Lung cancer is the leading cause of cancer-related deaths worldwide. Approximately 85% of all lung cancers are non-small cell histology [non-small cell lung cancer (NSCLC)]. Modern treatment strategies for NSCLC target driver oncogenes and immune checkpoints. However, less than 15% of patients survive beyond 5 years. Here, we investigated the effects of SAR302503 (SAR), a selective JAK2 inhibitor…			http://doi.org/10.1158/1535-7163.MCT-17-0667
Rastogi, A.	2018	World Journal Of Gastroenterology	Changing role of histopathology in the diagnosis and management of hepatocellular carcinoma	Exclude	Not radiomics	Hepatocellular carcinoma (HCC) is one of the most common and fatal cancer in the world. HCC frequently presents with advanced disease, has a high recurrence rate and limited treatment options, which leads to very poor prognosis. This warrants urgent improvement in the diagnosis and treatment. Liver biopsy plays very important role in the diagnosis and prognosis of HCC, but with technical advancem…			http://doi.org/10.3748/wjg.v24.i35.4000
Refai, A.;Gritli, S.;Barbouche, M. R.;Essafi, M.	2018	Frontiers In Cellular And Infection Microbiology	Mycobacterium tuberculosis Virulent Factor ESAT-6 Drives Macrophage Differentiation Toward the Pro-inflammatory M1 Phenotype and Subsequently Switches It to the Anti-inflammatory M2 Phenotype	Exclude	Not in cancer	Tuberculosis, a human infectious disease caused by Mycobacterium tuberculosis (M.tb), is still a major cause of morbidity and mortality worldwide. The success of M.tb as a pathogen relies mainly on its ability to divert the host innate immune responses. One way by which M.tb maintains a persistent infection in a "silent" granuloma is to inhibit inflammation and induce an immunoregulatory phenotyp…			http://doi.org/10.3389/fcimb.2018.00327
Shen, J.;Ju, Z.;Zhao, W.;Wang, L.;Peng, Y.;Ge, Z.;Nagel, Z. D.;Zou, J.;Wang, C.;Kapoor, P.;Ma, X.;Ma, D.;Liang, J.;Song, S.;Liu, J.;Samson, L. D.;Ajani, J. A.;Li, G. M.;Liang, H.;Shen, X.;Mills, G. B.;Peng, G.	2018	Nat Med	ARID1A deficiency promotes mutability and potentiates therapeutic antitumor immunity unleashed by immune checkpoint blockade	Exclude	Not radiomics	ARID1A (the AT-rich interaction domain 1A, also known as BAF250a) is one of the most commonly mutated genes in cancer(1,2). The majority of ARID1A mutations are inactivating mutations and lead to loss of ARID1A expression (3) , which makes ARID1A a poor therapeutic target. Therefore, it is of clinical importance to identify molecular consequences of ARID1A deficiency that create therapeutic vulne…			http://doi.org/10.1038/s41591-018-0012-z;10.1038/s41591-018-0012-z. Epub 2018 May 7.
Sun, R.;Limkin, E. J.;Vakalopoulou, M.;Dercle, L.;Champiat, S.;Han, S. R.;Verlingue, L.;Brandao, D.;Lancia, A.;Ammari, S.;Hollebecque, A.;Scoazec, J. Y.;Marabelle, A.;Massard, C.;Soria, J. C.;Robert, C.;Paragios, N.;Deutsch, E.;Ferte, C.	2018	Lancet Oncology	A radiomics approach to assess tumour-infiltrating CD8 cells and response to anti-PD-1 or anti-PD-L1 immunotherapy: an imaging biomarker, retrospective multicohort study	Include		Background Because responses of patients with cancer to immunotherapy can vary in success, innovative predictors of response to treatment are urgently needed to improve treatment outcomes. We aimed to develop and independently validate a radiomics-based biomarker of tumour-infiltrating CD8 cells in patients included in phase 1 trials of anti-programmed cell death protein (PD)-1 or anti-programmed…	Include		http://doi.org/10.1016/S1470-2045(18)30413-3	Include
Szekely, B.;Bossuyt, V.;Li, X.;Wali, V. B.;Patwardhan, G. A.;Frederick, C.;Silber, A.;Park, T.;Harigopal, M.;Pelekanou, V.;Zhang, M.;Yan, Q.;Rimm, D. L.;Bianchini, G.;Hatzis, C.;Pusztai, L.	2018	Annals Of Oncology	Immunological differences between primary and metastatic breast cancer	Exclude	Not radiomics	Little is known about how the immune microenvironment of breast cancer evolves during disease progression. We compared tumor infiltrating lymphocyte (TIL) count, programmed death-ligand 1 (PD-L1) protein expression by immunohistochemistry and mRNA levels of 730 immune-related genes using Nanostring technology in primary and metastatic cancer samples. TIL counts and PD-L1 positivity were significa…			http://doi.org/10.1093/annonc/mdy399
Takeya, H.;Shiota, T.;Yagi, T.;Ohnishi, K.;Baba, Y.;Miyasato, Y.;Kiyozumi, Y.;Yoshida, N.;Takeya, M.;Baba, H.;Komohara, Y.	2018	Pathology International	High CD169 expression in lymph node macrophages predicts a favorable clinical course in patients with esophageal cancer	Exclude	Not radiomics	Recent findings indicate CD169-positive lymph node sinus macrophages (LySMs) in the regional lymph nodes (RLNs) play an important role in anti-cancer immunity. In the present study, we investigated the correlation between CD169 expression in RLNs and clinicopathologic factors. Higher CD169 expression in LySMs was significantly associated with longer cancer-specific survival (CSS). The density of …			http://doi.org/10.1111/pin.12736
Tan, W. Y.;Yang, M.;Yang, H. L.;Zhou, F. B.;Shen, W. X.	2018	Cancer Management And Research	Predicting the response to neoadjuvant therapy for early-stage breast cancer: tumor-, blood-, and imaging-related biomarkers	Include?		Neoadjuvant therapy (NAT) has been used increasingly in patients with locally advanced or early-stage breast cancer. However, the accurate evaluation and prediction of response to NAT remain the great challenge. Biomarkers could prove useful to identify responders or nonresponders, or even to distinguish between early and delayed responses. These biomarkers could include markers from the tumor it…	Exclude	Review	http://doi.org/10.2147/CMAR.S174435
Tang, C.;Hobbs, B.;Amer, A.;Li, X.;Behrens, C.;Canales, J. R.;Cuentas, E. P.;Villalobos, P.;Fried, D.;Chang, J. Y.;Hong, D. S.;Welsh, J. W.;Sepesi, B.;Court, L.;Wistuba, I. I.;Koay, E. J.	2018	Scientific Reports	Development of an Immune-Pathology Informed Radiomics Model for Non-Small Cell Lung Cancer	Include?		With increasing use of immunotherapy agents, pretreatment strategies for identifying responders and non-responders is useful for appropriate treatment assignment. We hypothesize that the local immune micro-environment of NSCLC is associated with patient outcomes and that these local immune features exhibit distinct radiologic characteristics discernible by quantitative imaging metrics. We assembl…	Include?	Check if CD8.	http://doi.org/10.1038/s41598-018-20471-5	Exclude?	Not CD8 TILs
Tanioka, M.;Fan, C.;Parker, J. S.;Hoadley, K. A.;Hu, Z. Y.;Li, Y.;Hyslop, T. M.;Pitcher, B. N.;Soloway, M. G.;Spears, P. A.;Henry, L. N.;Tolaney, S.;Dang, C. T.;Krop, I. E.;Harris, L. N.;Berry, D. A.;Mardis, E. R.;Winer, E. P.;Hudis, C. A.;Carey, L. A.;Perou, C. M.	2018	Clinical Cancer Research	Integrated Analysis of RNA and DNA from the Phase III Trial CALGB 40601 Identifies Predictors of Response to Trastuzumab-Based Neoadjuvant Chemotherapy in HER2-Positive Breast Cancer	Exclude	Not radiomics	Purpose: Response to a complex trastuzumab-based regimen is affected by multiple features of the tumor and its microenvironment. Developing a predictive algorithm is key to optimizing HER2-targeting therapy. Experimental Design: We analyzed 137 pretreatment tumors with mRNA-seq and DNA exome sequencing from CALGB 40601, a neoadjuvant phase III trial of paclitaxel plus trastuzumab with or without …			http://doi.org/10.1158/1078-0432.CCR-17-3431
Temko, D.;Van Gool, I. C.;Rayner, E.;Glaire, M.;Makino, S.;Brown, M.;Chegwidden, L.;Palles, C.;Depreeuw, J.;Beggs, A.;Stathopoulou, C.;Mason, J.;Baker, A. M.;Williams, M.;Cerundolo, V.;Rei, M.;Taylor, J. C.;Schuh, A.;Ahmed, A.;Amant, F.;Lambrechts, D.;Smit, V. T.;Bosse, T.;Graham, T. A.;Church, D. N.;Tomlinson, I.	2018	J Pathol	Somatic POLE exonuclease domain mutations are early events in sporadic endometrial and colorectal carcinogenesis, determining driver mutational landscape, clonal neoantigen burden and immune response	Exclude	Not radiomics	Genomic instability, which is a hallmark of cancer, is generally thought to occur in the middle to late stages of tumourigenesis, following the acquisition of permissive molecular aberrations such as TP53 mutation or whole genome doubling. Tumours with somatic POLE exonuclease domain mutations are notable for their extreme genomic instability (their mutation burden is among the highest in human c…			http://doi.org/10.1002/path.5081;10.1002/path.5081. Epub 2018 Apr 30.
Thibodeau, A.;Uyar, A.;Khetan, S.;Stitzel, M. L.;Ucar, D.	2018	Scientific Reports	A neural network based model effectively predicts enhancers from clinical ATAC-seq samples	Exclude	Not radiomics	Enhancers are cis-acting sequences that regulate transcription rates of their target genes in a cell-specific manner and harbor disease-associated sequence variants in cognate cell types. Many complex diseases are associated with enhancer malfunction, necessitating the discovery and study of enhancers from clinical samples. Assay for Transposase Accessible Chromatin (ATAC-seq) technology can inte…			http://doi.org/10.1038/s41598-018-34420-9
Van Every, M. J.;Dancik, G.;Paramesh, V.;Gurda, G. T.;Meier, D. R.;Cash, S. E.;Richmond, C. S.;Guin, S.	2018	Bmc Urology	Genomic case report of a low grade bladder tumor metastasis to lung	Exclude	Single case-study	Background: We present a rare case where distant metastasis of a low grade bladder tumor was observed. We carried out detailed genomic analysis and cell based experiments on patient tumor samples to study tumor evolution, possible cause of disease and provide personalized treatment strategies. Case presentation: A man with a smoking history was diagnosed with a low-grade urothelial carcinoma of t…			http://doi.org/10.1186/s12894-018-0386-8
Vecchio, F.;Lo Buono, N.;Stabilini, A.;Nigi, L.;Dufort, M. J.;Geyer, S.;Rancoita, P. M.;Cugnata, F.;Mandelli, A.;Valle, A.;Leete, P.;Mancarella, F.;Linsley, P. S.;Krogyold, L.;Herold, K. C.;Larsson, H. E.;Richardson, S. J.;Morgan, N. G.;Dahl-Jorgensen, K.;Sebastiani, G.;Dotta, F.;Bosi, E.;Battaglia, M.;Grp, D. R. I. Biorepository;Type 1 Diabet TrialNet Study, Grp	2018	Jci Insight	Abnormal neutrophil signature in the blood and pancreas of presymptomatic and symptomatic type 1 diabetes	Exclude	Not in cancer	BACKGROUND. Neutrophils and their inflammatory mediators are key pathogenic components in multiple autoimmune diseases, while their role in human type 1 diabetes (T1D), a disease that progresses sequentially through identifiable stages prior to the clinical onset, is not well understood. We previously reported that the number of circulating neutrophils is reduced in patients with T1D and in presy…			http://doi.org/10.1172/jci.insight.122146
Wang, L.;Saci, A.;Szabo, P. M.;Chasalow, S. D.;Castillo-Martin, M.;Domingo-Domenech, J.;Siefker-Radtke, A.;Sharma, P.;Sfakianos, J. P.;Gong, Y. X.;Dominguez-Andres, A.;Oh, W. K.;Mulholland, D.;Azrilevich, A.;Hu, L. Y.;Cordon-Cardo, C.;Salmon, H.;Bhardwaj, N.;Zhu, J.;Galsky, M. D.	2018	Nature Communications	EMT- and stroma-related gene expression and resistance to PD-1 blockade in urothelial cancer	Exclude	Not radiomics	Cancers infiltrated with T-cells are associated with a higher likelihood of response to PD-1/PD-L1 blockade. Counterintuitively, a correlation between epithelial-mesenchymal transition (EMT)-related gene expression and T-cell infiltration has been observed across tumor types. Here we demonstrate, using The Cancer Genome Atlas (TCGA) urothelial cancer dataset, that although a gene expression-based…			http://doi.org/10.1038/s41467-018-05992-x
Wang, T.;Lu, R.;Kapur, P.;Jaiswal, B. S.;Hannan, R.;Zhang, Z.;Pedrosa, I.;Luke, J. J.;Zhang, H.;Goldstein, L. D.;Yousuf, Q.;Gu, Y. F.;McKenzie, T.;Joyce, A.;Kim, M. S.;Wang, X.;Luo, D.;Onabolu, O.;Stevens, C.;Xie, Z.;Chen, M.;Filatenkov, A.;Torrealba, J.;Luo, X.;Guo, W.;He, J.;Stawiski, E.;Modrusan, Z.;Durinck, S.;Seshagiri, S.;Brugarolas, J.	2018	Cancer Discovery	An empirical approach leveraging tumorgrafts to dissect the tumor microenvironment in renal cell carcinoma identifies missing link to prognostic inflammatory factors	Exclude	Not radiomics	By leveraging tumorgraft (patient-derived xenograft) RNA-sequencing data, we developed an empirical approach, DisHet, to dissect the tumor microenvironment (eTME). We found that 65% of previously defined immune signature genes are not abundantly expressed in renal cell carcinoma (RCC) and identified 610 novel immune/stromal transcripts. Using eTME, genomics, pathology, and medical record data inv…			http://doi.org/10.1158/2159-8290.CD-17-1246
Wienke, J.;Deakin, C. T.;Wedderburn, L. R.;van Wijk, F.;van Royen-Kerkhof, A.	2018	Frontiers In Immunology	Systemic and Tissue Inflammation in Juvenile Dermatomyositis: From Pathogenesis to the Quest for Monitoring Tools	Exclude	Not in cancer	Juvenile Dermatomyositis (JDM) is a systemic immune-mediated disease of childhood, characterized by muscle weakness, and a typical skin rash. Other organ systems and tissues such as the lungs, heart, and intestines can be involved, but may be under-evaluated. The inflammatory process in JDM is characterized by an interferon signature and infiltration of immune cells such as T cells and plasmacyto…			http://doi.org/10.3389/fimmu.2018.02951
Wu, J.;Li, X.;Teng, X.;Rubin, D. L.;Napel, S.;Daniel, B. L.;Li, R.	2018	Breast Cancer Research	Magnetic resonance imaging and molecular features associated with tumor-infiltrating lymphocytes in breast cancer	Include		Background: We sought to investigate associations between dynamic contrast-enhanced (DCE) magnetic resonance imaging (MRI) features and tumor-infiltrating lymphocytes (TILs) in breast cancer, as well as to study if MRI features are complementary to molecular markers of TILs. Methods: In this retrospective study, we extracted 17 computational DCE-MRI features to characterize tumor and parenchyma i…	Include?	Check if CD8.	http://doi.org/10.1186/s13058-018-1039-2	Exclude	Not CD8 TILs
Wu, T. C.;Xu, K. L.;Martinek, J.;Young, R. R.;Banchereau, R.;George, J.;Turner, J.;Kim, K. I.;Zurawski, S.;Wang, X.;Blankenship, D.;Brookes, H. M.;Marches, F.;Obermoser, G.;Lavecchio, E.;Levin, M. K.;Bae, S.;Chung, C. H.;Smith, J. L.;Cepika, A. M.;Oxley, K. L.;Snipes, G. J.;Banchereau, J.;Pascual, V.;O'Shaughnessy, J.;Palucka, A. K.	2018	Cancer Research	IL1 Receptor Antagonist Controls Transcriptional Signature of Inflammation in Patients with Metastatic Breast Cancer	Exclude	Not radiomics	Inflammation affects tumor immune surveillance and resistance to therapy. Here, we show that production of IL1 beta in primary breast cancer tumors is linked with advanced disease and originates from tumor-infiltrating CD11c(+) myeloid cells. IL1 beta production is triggered by cancer cell membrane-derived TGF beta. Neutralizing TGF beta or IL1 receptor prevents breast cancer progression in human…			http://doi.org/10.1158/0008-5472.CAN-18-0413
Wu, Y. M.;Cieślik, M.;Lonigro, R. J.;Vats, P.;Reimers, M. A.;Cao, X.;Ning, Y.;Wang, L.;Kunju, L. P.;de Sarkar, N.;Heath, E. I.;Chou, J.;Feng, F. Y.;Nelson, P. S.;de Bono, J. S.;Zou, W.;Montgomery, B.;Alva, A.;Robinson, D. R.;Chinnaiyan, A. M.;Team, Pcf Su C. International Prostate Cancer Dream	2018	Cell	Inactivation of CDK12 Delineates a Distinct Immunogenic Class of Advanced Prostate Cancer	Exclude	Not radiomics	Using integrative genomic analysis of 360 metastatic castration-resistant prostate cancer (mCRPC) samples, we identified a novel subtype of prostate cancer typified by biallelic loss of CDK12 that is mutually exclusive with tumors driven by DNA repair deficiency, ETS fusions, and SPOP mutations. CDK12 loss is enriched in mCRPC relative to clinically localized disease and characterized by focal ta…			http://doi.org/10.1016/j.cell.2018.04.034
Alaeddine, M.;Prat, M.;Poinsot, V.;Gouaze-Andersson, V.;Authier, H.;Meunier, E.;Lefevre, L.;Alric, C.;Dardenne, C.;Bernad, J.;Alric, L.;Segui, B.;Balard, P.;Couderc, F.;Couderc, B.;Pipy, B.;Coste, A.	2019	Cancer Immunology Research	IL13-Mediated Dectin-1 and Mannose Receptor Overexpression Promotes Macrophage Antitumor Activities through Recognition of Sialylated Tumor Cells	Exclude	Not radiomics	Macrophage-mediated cytotoxicity is controlled by surface receptor expression and activation. Despite the numerous studies documenting the role of macrophage C-type lectin receptors (CLR) in pathogen elimination, little is known about their contribution to antitumor responses. Here, we report that IL13 inhibits T-cell lymphoma and ovarian adenocarcinoma development in tumor-bearing mice through t…			http://doi.org/10.1158/2326-6066.CIR-18-0213
Allen, C. T.;Lee, S.;Norberg, S. M.;Kovalovsky, D.;Ye, H.;Clayijo, P. E.;Hu-Lieskovan, S.;Schlegel, R.;Schlom, J.;Strauss, J.;Gulley, J. L.;Trepel, J.;Hinrichs, C. S.	2019	Journal For Immunotherapy Of Cancer	Safety and clinical activity of PD-L1 blockade in patients with aggressive recurrent respiratory papillomatosis	Exclude	Not in cancer	Background: Recurrent respiratory papillomatosis (RRP) is a human papillomavirus (HPV)-driven disorder that causes substantial morbidity and can lead to fatal distal airway obstruction and post-obstructive pneumonias. Patients require frequent surgical debridement of disease, and no approved systemic adjuvant therapies exist. Methods: A phase II study was conducted to investigate the clinical act…			http://doi.org/10.1186/s40425-019-0603-3
Arroyo-Crespo, J. J.;Armiñán, A.;Charbonnier, D.;Deladriere, C.;Palomino-Schätzlein, M.;Lamas-Domingo, R.;Forteza, J.;Pineda-Lucena, A.;Vicent, M. J.	2019	International Journal Of Cancer	Characterization of triple-negative breast cancer preclinical models provides functional evidence of metastatic progression	Exclude	Not in humans	Triple-negative breast cancer (TNBC), an aggressive, metastatic and recurrent breast cancer (BC) subtype, currently suffers from a lack of adequately described spontaneously metastatic preclinical models that faithfully reproduce the clinical scenario. We describe two preclinical spontaneously metastatic TNBC orthotopic murine models for the development of advanced therapeutics: an immunodeficien…			http://doi.org/10.1002/ijc.32270
Assassi, S.;Wang, X.;Chen, G. C.;Goldmuntz, E.;Keyes-Elstein, L.;Ying, J.;Wallace, P. K.;Turner, J.;Zheng, W. J.;Pascual, V.;Varga, J.;Hinchcliff, M. E.;Bellocchi, C.;McSweeney, P.;Furst, D. E.;Nash, R. A.;Crofford, L. J.;Welch, B.;Pinckney, A.;Mayes, M. D.;Sullivan, K. M.	2019	Annals Of The Rheumatic Diseases	Myeloablation followed by autologous stem cell transplantation normalises systemic sclerosis molecular signatures	Exclude	Not in cancer	Objective In the randomised scleroderma: Cyclophosphamide Or Transplantation (SCOT trial) (NCT00114530), myeloablation, followed by haematopoietic stem cell transplantation (HSCT), led to improved clinical outcomes compared with monthly cyclophosphamide (CYC) treatment in systemic sclerosis (SSc). Herein, the study aimed to determine global molecular changes at the whole blood transcript and seru…			http://doi.org/10.1136/annrheumdis-2019-215770
Asthana, S.;Hazarika, Z.;Nayak, P. S.;Roy, J.;Jha, A. N.;Mallick, B.;Jha, S.	2019	Biochimica Et Biophysica Acta-General Subjects	Insulin adsorption onto zinc oxide nanoparticle mediates conformational rearrangement into amyloid-prone structure with enhanced cytotoxic propensity	Exclude	Not radiomics	Background: Injection localized amyloidosis is one of the most prevalent disorders in type II diabetes mellitus (TIIDM) patients relying on insulin injections. Previous studies have reported that nanoparticles can play a role in the amyloidogenic process of proteins. Hence, the present study deals with the effect of zinc oxide nano particles (ZnONP) on the amyloidogenicity and cytotoxicity of ins…			http://doi.org/10.1016/j.bbagen.2018.10.004
Beane, J. E.;Mazzilli, S. A.;Campbell, J. D.;Duclos, G.;Krysan, K.;Moy, C.;Perdomo, C.;Schaffer, M.;Liu, G.;Zhang, S.;Liu, H.;Vick, J.;Dhillon, S. S.;Platero, S. J.;Dubinett, S. M.;Stevenson, C.;Reid, M. E.;Lenburg, M. E.;Spira, A. E.	2019	Nature Communications	Molecular subtyping reveals immune alterations associated with progression of bronchial premalignant lesions	Exclude	Not radiomics	Bronchial premalignant lesions (PMLs) are precursors of lung squamous cell carcinoma, but have variable outcome, and we lack tools to identify and treat PMLs at risk for progression to cancer. Here we report the identification of four molecular subtypes of PMLs with distinct differences in epithelial and immune processes based on RNA-Seq profiling of endobronchial biopsies from high-risk smokers.…			http://doi.org/10.1038/s41467-019-09834-2
Behring, M.;Vazquez, A. I.;Cui, X. Q.;Irvin, M. R.;Ojesina, A. I.;Agarwal, S.;Manne, U.;Shrestha, S.	2019	Molecular Genetics & Genomic Medicine	Gain of function in somatic TP53 mutations is associated with immune-rich breast tumors and changes in tumor-associated macrophages	Exclude	Not radiomics	Background: Somatic mutations in TP53 are present in 20%-30% of all breast tumors. While there are numerous population-based analyses of TP53, yet none have examined the relationship between somatic mutations in TP53 and tumor invasive immune cells. Methods: Clinical and genetic data from 601 women drawn from The Cancer Genome Atlas (TCGA) were used to test the association between somatic TP53 mu…			http://doi.org/10.1002/mgg3.1001
Biasci, D.;Lee, J. C.;Noor, N. M.;Pombal, D. R.;Hou, M.;Lewis, N.;Ahmad, T.;Hart, A.;Parkes, M.;McKinney, E. F.;Lyons, P. A.;Smith, K. G. C.	2019	Gut	A blood-based prognostic biomarker in IBD	Exclude	Not in cancer	Objective We have previously described a prognostic transcriptional signature in CD8 T cells that separates patients with IBD into two phenotypically distinct subgroups, termed IBD1 and IBD2. Here we sought to develop a blood-based test that could identify these subgroups without cell separation, and thus be suitable for clinical use in Crohn's disease (CD) and ulcerative colitis (UC). Design Pat…			http://doi.org/10.1136/gutjnl-2019-318343
Birch, G. P.;Campbell, T.;Bradley, M.;Dhaliwal, K.	2019	Frontiers In Oncology	Optical Molecular Imaging of Inflammatory Cells in Interventional Medicine–An Emerging Strategy	Exclude	Not radiological images	The optical molecular imaging of inflammation is an emerging strategy for interventional medicine and diagnostics. The host's inflammatory response and adaptation to acute and chronic diseases provides unique signatures that have the potential to guide interventions. Thus, there are emerging a suite of molecular imaging and sensing approaches for a variety of targets in this area. This review wil…			http://doi.org/10.3389/fonc.2019.00882
Boontha, S.;Taowkaen, J.;Phakwan, T.;Worauaichai, T.;Kamonnate, P.;Buranrat, B.;Pitaksuteepong, T.	2019	Tropical Journal Of Pharmaceutical Research	Evaluation of antioxidant and anticancer effects of Piper betle L (Piperaceae) leaf extract on MCF-7 cells, and preparation of transdermal patches of the extract	Exclude	Not in humans	Purpose: To determine the antioxidant and anticancer effects of Piper betle (P. betle) leaf extract on human breast cancer MCF-7 cells, and to develop transdermal patches containing the extract. Methods: The leaf extract of P. betle was prepared by maceration method, and its antioxidant activity was evaluated using 2, 2-diphenyl-1-picrylhydrazyl (DPPH) radical scavenging assay. Cytotoxicity and s…			http://doi.org/10.4314/tjpr.v18i6.17
Braman, N.;Prasanna, P.;Whitney, J.;Singh, S.;Beig, N.;Etesami, M.;Bates, D. D. B.;Gallagher, K.;Bloch, B. N.;Vulchi, M.;Turk, P.;Bera, K.;Abraham, J.;Sikov, W. M.;Somlo, G.;Harris, L. N.;Gilmore, H.;Plecha, D.;Varadan, V.;Madabhushi, A.	2019	Jama Network Open	Association of Peritumoral Radiomics With Tumor Biology and Pathologic Response to Preoperative Targeted Therapy for HER2 (ERBB2)-Positive Breast Cancer	Include?		IMPORTANCE There has been significant recent interest in understanding the utility of quantitative imaging to delineate breast cancer intrinsic biological factors and therapeutic response. No clinically accepted biomarkers are as yet available for estimation of response to human epidermal growth factor receptor 2 (currently known as ERBB2, but referred to as HER2 in this study)-targeted therapy i…	Include?	Check if CD8.	http://doi.org/10.1001/jamanetworkopen.2019.2561	Exclude?	Not CD8 TILs
Chen, S.;Zhang, N.;Shao, J.;Wang, T.;Wang, X.	2019	J Cancer	Multi-omics Perspective on the Tumor Microenvironment based on PD-L1 and CD8 T-Cell Infiltration in Urothelial Cancer	Include?		Objectives: We carried out an integrated analysis based on multiple-dimensional types of data from cohorts of bladder cancer patients to identify multi-omics perspective (genomics and transcriptomics) on the tumor microenvironment on the bases of the programmed cell death 1 ligand (PD-L1) and CD8 T-cell infiltration in urothelial carcinoma. Methods: Multiple-dimensional types of data, including c…	Exclude	Not radiomics	http://doi.org/10.7150/jca.28494;10.7150/jca.28494. eCollection 2019.
Chen, S. L.;Feng, S. T.;Wei, J. W.;Liu, F.;Li, B.;Li, X.;Hou, Y.;Gu, D. S.;Tang, M. M.;Xiao, H.;Jia, Y. M.;Peng, S.;Tian, J.;Kuang, M.	2019	European Radiology	Pretreatment prediction of immunoscore in hepatocellular cancer: a radiomics-based clinical model based on Gd-EOB-DTPA-enhanced MRI imaging	Include		ObjectivesImmunoscore evaluates the density of CD3+ and CD8+ T cells in both the tumor core and invasive margin. Pretreatment prediction of immunoscore in hepatocellular cancer (HCC) is important for precision immunotherapy. We aimed to develop a radiomics model based on gadolinium-ethoxybenzyl-diethylenetriamine (Gd-EOB-DTPA)-enhanced MRI for pretreatment prediction of immunoscore (0-2 vs. 3-4) …	Include?	Check if CD8.	http://doi.org/10.1007/s00330-018-5986-x	Include
Chen, Z.;Lu, Y.;Zhang, K. R.;Xiao, Y.;Lu, J.;Fan, R.	2019	Advanced Science	Multiplexed, Sequential Secretion Analysis of the Same Single Cells Reveals Distinct Effector Response Dynamics Dependent on the Initial Basal State	Exclude	Not in cancer	The effector response of immune cells dictated by an array of secreted proteins is a highly dynamic process, requiring sequential measurement of all relevant proteins from single cells. Herein, a microchip-based, 10-plexed, sequential secretion assay on the same single cells and at the scale of approximate to 5000 single cells measured simultaneously over 4 time points are shown. It is applied to…			http://doi.org/10.1002/advs.201801361
Chumsri, S.;Serie, D. J.;Li, Z.;Pogue-Geile, K. L.;Soyano-Muller, A. E.;Mashadi-Hossein, A.;Warren, S.;Lou, Y.;Colon-Otero, G.;Knutson, K. L.;Perez, E. A.;Moreno-Aspitia, A.;Thompson, E. A.	2019	Clin Cancer Res	Effects of Age and Immune Landscape on Outcome in HER2-Positive Breast Cancer in the NCCTG N9831 (Alliance) and NSABP B-31 (NRG) Trials	Exclude	Not radiomics	PURPOSE: Young age has been shown to be an independent predictor of poor outcome in breast cancer. In HER2-positive breast cancer, the effects of aging remain largely unknown. EXPERIMENTAL DESIGN: A total of 4,547 patients were included [3,132 from North Central Cancer Treatment Group (NCCTG) N9831 and 1,415 from National Surgical Adjuvant Breast and Bowel Project (NSABP) B-31]. Pathologic stroma…			http://doi.org/10.1158/1078-0432.Ccr-18-2206;10.1158/1078-0432.CCR-18-2206. Epub 2019 Feb 26.
Cipollini, V.;Anrather, J.;Orzi, F.;Iadecola, C.	2019	Frontiers In Neuroanatomy	Th17 and Cognitive Impairment: Possible Mechanisms of Action	Exclude	Not in cancer	T helper 17 (Th17) cells represent a distinct population of immune cells, important in the defense of the organism against extracellular infectious agents. Because of their cytokine profile and ability to recruit other immune cell types, they are highly pro-inflammatory and are involved in the induction of several autoimmune disorders. Recent studies show that Th17 cells and their signature cytok…			http://doi.org/10.3389/fnana.2019.00095
Clark, D. J.;Dhanasekaran, S. M.;Petralia, F.;Pan, J. B.;Song, X. Y.;Hu, Y. W.;Leprevost, F. D.;Reva, B.;Lih, T. S. M.;Chang, H. Y.;Ma, W. P.;Huang, C.;Ricketts, C. J.;Chen, L. J.;Krek, A.;Li, Y. Z.;Rykunov, D.;Li, Q. K.;Chen, L. S.;Ozbek, U.;Vasaikar, S.;Wu, Y. G.;Yoo, S.;Chowdhury, S.;Wyczalkowski, M. A.;Ji, J. Y.;Schnaubelt, M.;Kong, A.;Sethuraman, S.;Avtonomov, D. M.;Ao, M. H.;Colaprico, A.;C…	2019	Cell	Integrated Proteogenomic Characterization of Clear Cell Renal Cell Carcinoma	Exclude	Not radiomics	To elucidate the deregulated functional modules that drive clear cell renal cell carcinoma (ccRCC), we performed comprehensive genomic, epigenomic, transcriptomic, proteomic, and phosphoproteomic characterization of treatment-naive ccRCC and paired normal adjacent tissue samples. Genomic analyses identified a distinct molecular subgroup associated with genomic instability. Integration of proteoge…			http://doi.org/10.1016/j.cell.2019.10.007
Dama, E.;Melocchi, V.;Colangelo, T.;Cuttano, R.;Bianchi, F.	2019	Journal Of Clinical Medicine	Deciphering the molecular profile of lung cancer: New strategies for the early detection and prognostic stratification	Exclude	Not radiomics	Recent advances in radiological imaging and genomic analysis are profoundly changing the way to manage lung cancer patients. Screening programs which couple lung cancer risk prediction models and low-dose computed tomography (LDCT) recently showed their effectiveness in the early diagnosis of lung tumors. In addition, the emerging field of radiomics is revolutionizing the approach to handle medic…			http://doi.org/10.3390/jcm8010108
de Santiago, I.;Yau, C.;Heij, L.;Middleton, M. R.;Markowetz, F.;Grabsch, H. I.;Dustin, M. L.;Sivakumar, S.	2019	International Journal Of Cancer	Immunophenotypes of pancreatic ductal adenocarcinoma: Meta-analysis of transcriptional subtypes	Exclude	Not radiomics	Pancreatic ductal adenocarcinoma (PDAC) is the most common malignancy of the pancreas and has one of the highest mortality rates of any cancer type with a 5-year survival rate of <5%. Recent studies of PDAC have provided several transcriptomic classifications based on separate analyses of individual patient cohorts. There is a need to provide a unified transcriptomic PDAC classification driven by…			http://doi.org/10.1002/ijc.32186
Declerck, K.;Vanden Berghe, W.	2019	Frontiers In Genetics	Characterization of Blood Surrogate Immune-Methylation Biomarkers for Immune Cell Infiltration in Chronic Inflammaging Disorders	Exclude	Not in cancer	Alzheimer’s disease (AD) and atherosclerosis are both chronic age- and inflammation-dependent diseases. In addition, atherosclerosis is frequently observed in AD patients indicating common involvement of vascular components in both disease etiologies. Recently, epigenome-wide association studies have identified epigenetic alterations, and in particularly DNA methylation changes for both disorders…			http://doi.org/10.3389/fgene.2019.01229
dos Santos, D. M.;Aldrovani, M.;Filezio, M. R.;Abreu, T. G. M.;da Silveira, C. P. B.;Cruz, N. R. D.;Laus, J. L.	2019	Veterinary Ophthalmology	Nuclear parameters and chromatin remodeling in epithelial cells and lymphocytes from the palpebral conjunctiva of dogs with keratoconjunctivitis sicca	Exclude	Not in cancer	Objective To study parameters related to nuclear morphology and chromatin remodeling in epithelial cells and lymphocytes from the inferior palpebral conjunctiva of dogs with and without keratoconjunctivitis sicca (KCS). Animals studied Thirty-two dogs (64 eyes) were included in the study. Based on the tear production measured by Schirmer tear test 1, the dogs were distributed into control and KCS…			http://doi.org/10.1111/vop.12564
Efstathiou, J. A.;Mouw, K. W.;Gibb, E. A.;Liu, Y.;Wu, C. L.;Drumm, M. R.;da Costa, J. B.;du Plessis, M.;Wang, N. Q.;Davicioni, E.;Feng, F. Y.;Seiler, R.;Black, P. C.;Shipley, W. U.;Miyamoto, D. T.	2019	European Urology	Impact of Immune and Stromal Infiltration on Outcomes Following Bladder-Sparing Trimodality Therapy for Muscle-Invasive Bladder Cancer	Exclude	Not radiomics	Background: Bladder-sparing trimodality therapy (TMT) is an alternative to radical cystectomy (RC) for muscle-invasive bladder cancer (MIBC), and biomarkers to inform therapy selection are needed. Objective: To evaluate the prognostic value of immune and stromal signatures in MIBC treated with TMT. Design, setting, and participants: We used a clinical-grade platform to perform transcriptome-wide …			http://doi.org/10.1016/j.eururo.2019.01.011
Feng, S. T.;Jia, Y.;Liao, B.;Huang, B.;Zhou, Q.;Li, X.;Wei, K.;Chen, L.;Li, B.;Wang, W.;Chen, S.;He, X.;Wang, H.;Peng, S.;Chen, Z. B.;Tang, M.;Chen, Z.;Hou, Y.;Peng, Z.;Kuang, M.	2019	European Radiology	Preoperative prediction of microvascular invasion in hepatocellular cancer: a radiomics model using Gd-EOB-DTPA-enhanced MRI	Include?		Objectives: Preoperative prediction of microvascular invasion (MVI) in patients with hepatocellular cancer (HCC) is important for surgery strategy making. We aimed to develop and validate a combined intratumoural and peritumoural radiomics model based on gadolinium-ethoxybenzyl-diethylenetriamine (Gd-EOB-DTPA)-enhanced magnetic resonance imaging (MRI) for preoperative prediction of MVI in primary…	Exclude	Not CD8 TILs	http://doi.org/10.1007/s00330-018-5935-8
Gadermayr, M.;Li, K.;Müller, M.;Truhn, D.;Krämer, N.;Merhof, D.;Gess, B.	2019	Journal Of Magnetic Resonance Imaging	Domain-specific data augmentation for segmenting MR images of fatty infiltrated human thighs with neural networks	Include?		Background: Fat-fraction has been established as a relevant marker for the assessment and diagnosis of neuromuscular diseases. For computing this metric, segmentation of muscle tissue in MR images is a first crucial step. Purpose: To tackle the high degree of variability in combination with the high annotation effort for training supervised segmentation models (such as fully convolutional neural …	Exclude	Not CD8 TILs	http://doi.org/10.1002/jmri.26544
Gopalakrishnan, V.;Yao, J.;Steagall, W. K.;Avila, N. A.;Taveira-DaSilva, A. M.;Stylianou, M.;Chen, M. Y.;Moss, J.	2019	Chest	Use of CT Imaging to Quantify Progression and Response to Treatment in Lymphangioleiomyomatosis	Include?		BACKGROUND: In lymphangioleiomyomatosis (LAM), infiltration of the lungs with smooth muscle-like LAM cells results in cystic destruction and decline in lung function, effects stabilized by sirolimus therapy. LAM lung disease is followed, in part, by high-resolution CT scans. To obtain further information from these scans, we quantified changes in lung parenchyma by analyzing image "texture." METH…	Exclude	Not CD8 TILs	http://doi.org/10.1016/j.chest.2019.01.004;10.1016/j.chest.2019.01.004. Epub 2019 Jan 17.
Greenberg, S. A.	2019	Nature Reviews Rheumatology	Inclusion body myositis: clinical features and pathogenesis	Exclude	Not in cancer	Inclusion body myositis (IBM) is often viewed as an enigmatic disease with uncertain pathogenic mechanisms and confusion around diagnosis, classification and prospects for treatment. Its clinical features (finger flexor and quadriceps weakness) and pathological features (invasion of myofibres by cytotoxic T cells) are unique among muscle diseases. Although IBM T cell autoimmunity has long been re…			http://doi.org/10.1038/s41584-019-0186-x
Haas, J. T.;Vonghia, L.;Mogilenko, D. A.;Verrijken, A.;Molendi-Coste, O.;Fleury, S.;Deprince, A.;Nikitin, A.;Woitrain, E.;Ducrocq-Geoffroy, L.;Pic, S.;Derudas, B.;Dehondt, H.;Gheeraert, C.;Van Gaal, L.;Driessen, A.;Lefebvre, P.;Staels, B.;Francque, S.;Dombrowicz, D.	2019	Nature Metabolism	Transcriptional network analysis implicates altered hepatic immune function in NASH development and resolution	Exclude	Not radiomics	Progression of fatty liver to non-alcoholic steatohepatitis (NASH) is a rapidly growing health problem. The presence of inflammatory infiltrates in the liver and hepatocyte damage distinguish NASH from simple steatosis. However, the underlying molecular mechanisms involved in the development of NASH remain to be fully understood. Here we perform transcriptional and immune profiling of patients wi…			http://doi.org/10.1038/s42255-019-0076-1
Harlé, A.;Guillet, J.;Thomas, J.;Demange, J.;Dolivet, G.;Peiffert, D.;Leroux, A.;Sastre-Garau, X.	2019	Bmc Cancer	HPV insertional pattern as a personalized tumor marker for the optimized tumor diagnosis and follow-up of patients with HPV-associated carcinomas: A case report	Exclude	Single case-study	Background: In clinical oncology, only a few applications have been developed using HPV as a personalized tumor marker, a lack most probably related to the limited information obtained by the classical Polymerase Chain Reaction (PCR) approach. To overcome this limitation, we have recently developed the capture-based Next-Generation Sequencing (NGS) "CaptHPV" assay, designed to provide an extensiv…			http://doi.org/10.1186/s12885-019-5447-1
Herold, K. C.;Bucktrout, S. L.;Wang, X.;Bode, B. W.;Gitelman, S. E.;Gottlieb, P. A.;Hughes, J.;Joh, T.;McGill, J. B.;Pettus, J. H.;Potluri, S.;Schatz, D.;Shannon, M.;Udata, C.;Wong, G.;Levisetti, M.;Ganguly, B. J.;Garzone, P. D.;Grp, R. N. Working	2019	Jci Insight	Immunomodulatory activity of humanized anti-IL-7R monoclonal antibody RN168 in subjects with type 1 diabetes	Exclude	Not in cancer	BACKGROUND. The cytokine IL-7 is critical for T cell development and function. We performed a Phase Ib study in patients with type 1 diabetes (T1D) to evaluate how blockade of IL-7 would affect immune cells and relevant clinical responses. METHODS. Thirty-seven subjects with T1D received s.c. RN168, a monoclonal antibody that blocks the IL-7 receptor alpha (IL7R alpha) in a dose-escalating study.…			http://doi.org/10.1172/jci.insight.126054
Hillen, M. R.;Pandit, A.;Blokland, S. L. M.;Hartgring, S. A. Y.;Bekker, C. P. J.;van der Heijden, E. H. M.;Servaas, N. H.;Rossato, M.;Kruize, A. A.;van Roon, J. A. G.;Radstake, Trdj	2019	Frontiers In Immunology	Plasmacytoid DCs From Patients With Sjogren's Syndrome Are Transcriptionally Primed for Enhanced Pro-inflammatory Cytokine Production	Exclude	Not in cancer	Primary Sjogren's syndrome (pSS) is a systemic auto-immune disease typified by dryness of the mouth and eyes. A majority of patients with pSS have a type-I interferon (IFN)-signature, which is defined as the increased expression of IFN-induced genes in circulating immune cells and is associated with increased disease activity. As plasmacytoid dendritic cells (pDC) are the premier type-I IFN-produ…			http://doi.org/10.3389/fimmu.2019.02096
Hinks, T. S. C.;Marchi, E.;Jabeen, M.;Olshansky, M.;Kurioka, A.;Pediongco, T. J.;Meehan, B. S.;Kostenko, L.;Turner, S. J.;Corbett, A. J.;Chen, Z. J.;Klenerman, P.;McCluskey, J.	2019	Cell Reports	Activation and In Vivo Evolution of the MAIT Cell Transcriptome in Mice and Humans Reveals Tissue Repair Functionality	Exclude	Not in cancer	Mucosal-associated invariant T (MAIT) cells are MR1-restricted innate-like T cells conserved across mammalian species, including mice and humans. By sequencing RNA from sorted MR1-5-OP-RU tetramer(+) cells derived from either human blood or murine lungs, we define the basic transcriptome of an activated MAIT cell in both species and demonstrate how this profile changes during the resolution of in…			http://doi.org/10.1016/j.celrep.2019.07.039
Jebsen, N. L.;Apelseth, T. O.;Haugland, H. K.;Rekdal, Ø;Patel, H.;Gjertsen, B. T.;Jøssang, D. E.	2019	Journal Of Medical Case Reports	Enhanced T-lymphocyte infiltration in a desmoid tumor of the thoracic wall in a young woman treated with intratumoral injections of the oncolytic peptide LTX-315: A case report	Exclude	Single case-study	Background: Desmoid tumors are intermediary malignant, fibrous lesions occurring in various soft tissues. Surgical treatment is relentlessly challenging because of the propensity for local aggressive behavior and high risk of recurrence. Consequently, a wide range of oncological drugs and radiation therapy are being used; however, outcomes are unpredictable. We investigated whether local treatmen…			http://doi.org/10.1186/s13256-019-2088-6
Jeong, H.;Kim, S.;Hong, B. J.;Lee, C. J.;Kim, Y. E.;Bok, S.;Oh, J. M.;Gwak, S. H.;Yoo, M. Y.;Lee, M. S.;Chung, S. J.;Defrene, J.;Tessier, P.;Pelletier, M.;Jeon, H.;Roh, T. Y.;Kim, B.;Kim, K. H.;Ju, J. H.;Kim, S.;Lee, Y. J.;Kim, D. W.;Kim, I. H.;Kim, H. J.;Park, J. W.;Lee, Y. S.;Lee, J. S.;Cheon, G. J.;Weissman, I. L.;Chung, D. H.;Jeon, Y. K.;Ahn, G. O.	2019	Cancer Research	Tumor-Associated Macrophages Enhance Tumor Hypoxia and Aerobic Glycolysis	Exclude	Not radiomics	Tumor hypoxia and aerobic glycolysis are well-known resistance factors for anticancer therapies. Here, we demonstrate that tumor-associated macrophages (TAM) enhance tumor hypoxia and aerobic glycolysis in mice subcutaneous tumors and in patients with non-small cell lung cancer (NSCLC). We found a strong correlation between CD68 TAM immunostaining and PET 18fluoro-deoxyglucose (FDG) uptake in 98 …			http://doi.org/10.1158/0008-5472.CAN-18-2545
Jiang, Y. M.;Xie, J. J.;Huang, W. C.;Chen, H.;Xi, S. J.;Han, Z.;Huang, L.;Lin, T.;Zhao, L. Y.;Hu, Y. F.;Yu, J.;Cai, S. R.;Li, T. J.;Li, G. X.	2019	Cancer Immunology Research	Tumor Immune Microenvironment and Chemosensitivity Signature for Predicting Response to Chemotherapy in Gastric Cancer	Exclude	Not radiological images	Current gastric cancer staging alone cannot predict prognosis and adjuvant chemotherapy benefits in stage II and III gastric cancer. Tumor immune microenvironment biomarkers and tumor-cell chemosensitivity might add predictive value to staging. This study aimed to construct a predictive signature integrating tumor immune microenvironment and chemosensitivity-related features to improve the predic…			http://doi.org/10.1158/2326-6066.CIR-19-0311
Kaesler, S.;Wölbing, F.;Kempf, W. E.;Skabytska, Y.;Köberle, M.;Volz, T.;Sinnberg, T.;Amaral, T.;Möckel, S.;Yazdi, A.;Metzler, G.;Schaller, M.;Hartmann, K.;Weide, B.;Garbe, C.;Rammensee, H. G.;Röcken, M.;Biedermann, T.	2019	Jci Insight	Targeting tumor-resident mast cells for effective anti-melanoma immune responses	Exclude	Not radiomics	Immune checkpoint blockade has revolutionized cancer treatment. Patients developing immune mediated adverse events, such as colitis, appear to particularly benefit from immune checkpoint inhibition. Yet, the contributing mechanisms are largely unknown. We identified a systemic LPS signature in melanoma patients with colitis following anti-cytotoxic T lymphocyte-associated antigen 4 (anti-CTLA-4) …			http://doi.org/10.1172/jci.insight.125057;10.1172/jci.insight.125057.
Katrib, A.;Jeong, H. H.;Fransen, N. L.;Henzel, K. S.;Miller, J. A.	2019	Frontiers In Genetics	An Inflammatory Landscape for Preoperative Neurologic Deficits in Glioblastoma	Exclude	Not radiomics	Introduction: Patients with glioblastoma (GBM), one of the most aggressive forms of primary brain tumors, exhibit a wide range of neurologic signs, ranging from headaches to neurologic deficits and cognitive impairment, at first clinical presentation. While such variability is attributed to inter-individual differences in increased intracranial pressure, tumor infiltration, and vascular compromis…			http://doi.org/10.3389/fgene.2019.00488
Kim, M. S.;Yi, E. J.;Kim, Y. I.;Kim, S. H.;Jung, Y. S.;Kim, S. R.;Iwawaki, T.;Ko, H. J.;Chang, S. Y.	2019	Frontiers In Immunology	ERdj5 in Innate Immune Cells Is a Crucial Factor for the Mucosal Adjuvanticity of Cholera Toxin	Exclude	Not in cancer	Cholera toxin (CT) is one of most strong mucosal adjuvants, but it cannot be clinically used owing to its toxicity. The cytosolic A1 subunit of CT (CTA1) is the molecule responsible for its immunostimulatory activity, which increases the concentration of cyclic AMP and causes the induction of pro-inflammatory cytokines in innate immune cells. However, the importance of endoplasmic reticulum (ER) …			http://doi.org/10.3389/fimmu.2019.01249
Kubovcikova, M.;Koneracka, M.;Strbak, O.;Molcan, M.;Zavisova, V.;Antal, I.;Khmara, I.;Lucanska, D.;Tomco, L.;Barathova, M.;Zatovicova, M.;Dobrota, D.;Pastorekova, S.;Kopcansky, P.	2019	Journal Of Magnetism And Magnetic Materials	Poly-L-lysine designed magnetic nanoparticles for combined hyperthermia, magnetic resonance imaging and cancer cell detection	Exclude	Not radiomics	The aim of this study was to test the suitability of poly-L-lysine coated magnetic nanoparticles for combined magnetic hyperthermia and magnetic resonance imaging (MRI) to unify the therapeutic and diagnostic approach. For this purpose, we have synthetized magnetic iron oxide (Fe3O4) nanoparticles of core diameter similar to 10 nm and modified with Poly-L-lysine (PLL) to stabilize the particles a…			http://doi.org/10.1016/j.jmmm.2018.11.027
Lamaris, G. A.;Butler, C. E.;Deva, A. K.;Miranda, R. N.;Hunt, K. K.;Connell, T.;Lipa, J. E.;Clemens, M. W.	2019	Plastic And Reconstructive Surgery	Breast Reconstruction Following Breast Implant-Associated Anaplastic Large Cell Lymphoma	Exclude	Not radiomics	Background: Standard of care treatment of breast implant-associated anaplastic large cell lymphoma (BIA-ALCL) involves surgical resection with implant removal and complete capsulectomy. We report a case series of BIA-ALCL reconstruction with proposals for timing and technique selection. Methods: We retrospectively reviewed and prospectively enrolled all BIA-ALCL patients at 2 tertiary care center…			http://doi.org/10.1097/PRS.0000000000005569
Lebosse, F.;Gudd, C.;Tunc, E.;Singanayagam, A.;Nathwani, R.;Triantafyllou, E.;Pop, O.;Kumar, N.;Mukherjee, S.;Hou, T. Z.;Quaglia, A.;Zoulim, F.;Wendon, J.;Dhar, A.;Thursz, M.;Antoniades, C. G.;Khamri, W.	2019	Ebiomedicine	CD8(+) T cells from patients with cirrhosis display a phenotype that may contribute to cirrhosis-associated immune dysfunction	Exclude	Not in cancer	Background: Cirrhosis-associated immune dysfunction (CAID) contributes to high sepsis risk in patients with chronic liver disease. Various innate and; to a lesser extent; adaptive immune dysfunctions have been described as contributors to CAID leading to immune-paresis and impaired anti-microbial response in cirrhosis. In this study, we examined the phenotype of CD8(+) T cells in chronic liver di…			http://doi.org/10.1016/j.ebiom.2019.10.011
Lech, M.;Guess, J.;Duffner, J.;Oyamada, J.;Shimizu, C.;Hoshino, S.;Farutin, V.;Bulik, D. A.;Gutierrez, B.;Sarvaiya, H.;Kapoor, B.;Koppes, L.;Saldova, R.;Stockmann, H.;Albrecht, S.;McManus, C.;Rudd, P. M.;Kaundinya, G. V.;Manning, A. M.;Bosques, C. J.;Kahn, A. M.;Daniels, L. B.;Gordon, J. B.;Tremoulet, A. H.;Capila, I.;Gunay, N. S.;Ling, L. E.;Burns, J. C.	2019	Circ Genom Precis Med	Circulating Markers of Inflammation Persist in Children and Adults With Giant Aneurysms After Kawasaki Disease	Exclude	Not in cancer	BACKGROUND: The sequelae of Kawasaki disease (KD) vary widely with the greatest risk for future cardiovascular events among those who develop giant coronary artery aneurysms (CAA). We sought to define the molecular signature associated with different outcomes in pediatric and adult KD patients. METHODS: Molecular profiling was conducted using mass spectrometry-based shotgun proteomics, transcript…			http://doi.org/10.1161/circgen.118.002433;10.1161/CIRCGEN.118.002433. Epub 2019 Mar 7.
Lee, H. G.;Lee, J. U.;Kim, D. H.;Lim, S.;Kang, I.;Choi, J. M.	2019	Nature Communications	Pathogenic function of bystander-activated memory-like CD4(+) T cells in autoimmune encephalomyelitis	Exclude	Not in cancer	T cells generate antigen-specific immune responses to their cognate antigen as a hallmark of adaptive immunity. Despite the importance of antigen-specific T cells, here we show that antigen non-related, bystander memory-like CD4(+) T cells also significantly contribute to autoimmune pathogenesis. Transcriptome analysis demonstrates that interleukin (IL)-1 beta- and IL-23-prime T cells that expres…			http://doi.org/10.1038/s41467-019-08482-w
Lee, M.;Park, C.;Woo, J.;Kim, J.;Kho, I.;Nam, D. H.;Park, W. Y.;Kim, Y. S.;Kong, D. S.;Lee, H. W.;Kim, T. J.	2019	Frontiers In Immunology	Preferential infiltration of unique Vγ9Jγ2-VΔ2 T cells into glioblastoma multiforme	Exclude	Not radiomics	Glioblastoma multiforme (GBM) is clinically highly aggressive as a result of evolutionary dynamics induced by cross-talk between cancer cells and a heterogeneous group of immune cells in tumor microenvironment. The brain harbors limited numbers of immune cells with few lymphocytes and macrophages; thus, innate-like lymphocytes, such as γδ T cells, have important roles in antitumor immunity. Here,…			http://doi.org/10.3389/fimmu.2019.00555
Lewis, M. J.;Barnes, M. R.;Blighe, K.;Goldmann, K.;Rana, S.;Hackney, J. A.;Ramamoorthi, N.;John, C. R.;Watson, D. S.;Kummerfeld, S. K.;Hands, R.;Riahi, S.;Rocher-Ros, V.;Rivellese, F.;Humby, F.;Kelly, S.;Bombardieri, M.;Ng, N.;DiCicco, M.;van der Heijde, D.;Landewe, R.;van der Helm-van Mil, A.;Cauli, A.;McInnes, I. B.;Buckley, C. D.;Choy, E.;Taylor, P. C.;Townsend, M. J.;Pitzalis, C.	2019	Cell Reports	Molecular Portraits of Early Rheumatoid Arthritis Identify Clinical and Treatment Response Phenotypes	Exclude	Not in cancer	There is a current imperative to unravel the hierarchy of molecular pathways that drive the transition of early to established disease in rheumatoid arthritis (RA). Herein, we report a comprehensive RNA sequencing analysis of the molecular pathways that drive early RA progression in the disease tissue (synovium), comparing matched peripheral blood RNA-seq in a large cohort of early treatment-naiv…			http://doi.org/10.1016/j.celrep.2019.07.091
Liao, H.;Zhang, Z.;Chen, J.;Liao, M.;Xu, L.;Wu, Z.;Yuan, K.;Song, B.;Zeng, Y.	2019	Annals Of Surgical Oncology	Preoperative Radiomic Approach to Evaluate Tumor-Infiltrating CD8+ T Cells in Hepatocellular Carcinoma Patients Using Contrast-Enhanced Computed Tomography	Include		Background: To help identify potential hepatocellular carcinoma (HCC) candidates for immunotherapies, we aimed to develop and validate a radiomics-based biomarker (Rad score) to predict the infiltration of tumor-infiltrating CD8+ T cells in HCC patients, and to evaluate the correlation of Rad score with tumor immune characteristics. Methods: Overall, 142 HCC patients (n = 100 and n = 42 in the tr…	Include		http://doi.org/10.1245/s10434-019-07815-9	Include
Lim, S. B.;Chua, M. L. K.;Yeong, J. P. S.;Jin, S. J.;Lim, W. T.;Lim, C. T.	2019	Npj Precision Oncology	Pan-cancer analysis connects tumor matrisome to immune response	Exclude	Not radiomics	Recent sequencing efforts unveil genomic landscapes of tumor microenvironment. A key compartment in this niche is the extracellular matrix (ECM) and its related components - matrisome. Yet, little is known about the extent to which matrisome pattern is conserved in progressive tumors across diverse cancer types. Using integrative genomic approaches, we conducted multi-platform assessment of a mea…			http://doi.org/10.1038/s41698-019-0087-0
Lin, P.;Guo, Y. N.;Shi, L.;Li, X. J.;Yang, H.;He, Y.;Li, Q.;Dang, Y. W.;Wei, K. L.;Chen, G.	2019	Aging-Us	Development of a prognostic index based on an immunogenomic landscape analysis of papillary thyroid cancer	Exclude	Not radiomics	Background: Papillary thyroid cancer (PTC) is the most common subtype of thyroid cancer, and inflammation relates significantly to its initiation and prognosis. Systematic exploration of the immunogenomic landscape therein to assist in PTC prognosis is therefore urgent. The Cancer Genome Atlas (TCGA) project provides a large number of genetic PTC samples that enable a comprehensive and reliable i…			http://doi.org/10.18632/aging.101754
Liu, H. Y.;Golji, J.;Brodeur, L. K.;Chung, F. S.;Chen, J. T.;deBeaumont, R. S.;Bullock, C. P.;Jones, M. D.;Kerr, G.;Li, L.;Rakiec, D. P.;Schlabach, M. R.;Sovath, S.;Growney, J. D.;Pagliarini, R. A.;Ruddy, D. A.;MacIsaac, K. D.;Korn, J. M.;McDonald, E. R.	2019	Nature Medicine	Tumor-derived IFN triggers chronic pathway agonism and sensitivity to ADAR loss	Exclude	Not radiomics	Interferons (IFNs) are cytokines that play a critical role in limiting infectious and malignant diseases(1-4). Emerging data suggest that the strength and duration of IFN signaling can differentially impact cancer therapies, including immune checkpoint blockade(5-7). Here, we characterize the output of IFN signaling, specifically IFN-stimulated gene (ISG) signatures, in primary tumors from The Ca…			http://doi.org/10.1038/s41591-018-0302-5
Luckel, C.;Picard, F.;Raifer, H.;Carrascosa, L. C.;Guralnik, A.;Zhang, Y. J.;Klein, M.;Bittner, S.;Steffen, F.;Moos, S.;Marini, F.;Gloury, R.;Kurschus, F. C.;Chao, Y. Y.;Bertrams, W.;Sexl, V.;Schmeck, B.;Bonetti, L.;Grusdat, M.;Lohoff, M.;Zielinski, C. E.;Zipp, F.;Kallies, A.;Brenner, D.;Berger, M.;Bopp, T.;Tackenberg, B.;Huber, M.	2019	Nature Communications	IL-17(+) CD8(+) T cell suppression by dimethyl fumarate associates with clinical response in multiple sclerosis	Exclude	Not in cancer	IL-17-producing CD8(+) (Tc17) cells are enriched in active lesions of patients with multiple sclerosis (MS), suggesting a role in the pathogenesis of autoimmunity. Here we show that amelioration of MS by dimethyl fumarate (DMF), a mechanistically elusive drug, associates with suppression of Tc17 cells. DMF treatment results in reduced frequency of Tc17, contrary to Th17 cells, and in a decreased …			http://doi.org/10.1038/s41467-019-13731-z
Magliozzi, R.;Hametner, S.;Facchiano, F.;Marastoni, D.;Rossi, S.;Castellaro, M.;Poli, A.;Lattanzi, F.;Visconti, A.;Nicholas, R.;Reynolds, R.;Monaco, S.;Lassmann, H.;Calabrese, M.	2019	Annals Of Clinical And Translational Neurology	Iron homeostasis, complement, and coagulation cascade as CSF signature of cortical lesions in early multiple sclerosis	Exclude	Not in cancer	Objective: Intrathecal inflammation, compartmentalized in cerebrospinal fluid (CSF) and in meningeal infiltrates, has fundamental role in inflammation, demyelination, and neuronal injury in cerebral cortex in multiple sclerosis (MS). Since the exact link between intrathecal inflammation and mechanisms of cortical pathology remains unknown, we aimed to investigate a detailed proteomic CSF profilin…			http://doi.org/10.1002/acn3.50893
McGray, A. J. R.;Huang, R. Y.;Battaglia, S.;Eppolito, C.;Miliotto, A.;Stephenson, K. B.;Lugade, A. A.;Webster, G.;Lichty, B. D.;Seshadri, M.;Kozbor, D.;Odunsi, K.	2019	Journal For Immunotherapy Of Cancer	Oncolytic Maraba virus armed with tumor antigen boosts vaccine priming and reveals diverse therapeutic response patterns when combined with checkpoint blockade in ovarian cancer	Exclude	Not radiomics	Background: Cancer immunotherapies are emerging as promising treatment strategies for ovarian cancer patients that experience disease relapse following first line therapy. As such, identifying strategies to bolster anti-tumor immunity and limit immune suppression, while recognizing diverse patterns of tumor response to immunotherapy is critical to selecting treatment combinations that lead to dur…			http://doi.org/10.1186/s40425-019-0641-x
McIntyre, C. A.;Chakraborty, J.;Koszalka, M.;Bassmann, J.;Chou, Y. T.;Gonen, M.;Allen, P. J.;Kingham, T. P.;D'Angelica, M. I.;Drebin, J. A.;Jarnagin, W. R.;Do, R. K.;Balachandran, V. P.;Simpson, A. L.	2019	Cancer Research	The use of CT radiomics to predict immune infiltrate in pancreatic ductal adenocarcinoma	Include?		CONFERENCE ABSTRACT Background: Prognostic and/or predictive biomarkers for patients with pancreatic adenocarcinoma are limited. Radiomics is a non-invasive method to quantitatively analyze tumors with imaging. Previous data have demonstrated that CT radiomics is predictive of overall survival in PDAC. Based on evidence that enhanced intratumoral adaptive immunity is associated with improved surv…	Include?	Contact authors??	http://doi.org/10.1158/1538-7445.AM2019-2444	Exclude	Full text unavailable
Miao, C.;Hu, F.;Rui, Y.;Duan, Y.;Gu, H.	2019	Journal Of Materials Chemistry B	A: T 1/T2 dual functional iron oxide MRI contrast agent with super stability and low hypersensitivity benefited by ultrahigh carboxyl group density	Exclude	Not in cancer	Clinically acceptable safety and efficacy are the most important issues for the design and synthesis of iron oxide MRI contrast agents. In order to meet the practical requirements, a kind of low molecular weight PAA-coated Fe3O4 nanoparticle (CS015) with super colloidal stability and low hypersensitivity benefitting from an ultrahigh carboxyl group density was developed in this study. The composi…			http://doi.org/10.1039/c9tb00002j
Momen, S.;Fassihi, H.;Davies, H. R.;Nikolaou, C.;Degasperi, A.;Stefanato, C. M.;Dias, J. M. L.;Dasgupta, D.;Craythorne, E.;Sarkany, R.;Papa, S.;Nik-Zainal, S.	2019	Cold Spring Harbor Molecular Case Studies	Dramatic response of metastatic cutaneous angiosarcoma to an immune checkpoint inhibitor in a patient with xeroderma pigmentosum: Whole-genome sequencing AIDS treatment decision in end-stage disease	Exclude	Not in cancer	“Mutational signatures” are patterns of mutations that report DNA damage and subsequent repair processes that have occurred. Whole-genome sequencing (WGS) can provide additional information to standard diagnostic techniques and can identify therapeutic targets. A 32-yr-old male with xeroderma pigmentosum developed metastatic angiosarcoma that was unresponsive to three lines of conventional sarcom…			http://doi.org/10.1101/mcs.a004408
Nguyen, S.;Deleage, C.;Darko, S.;Ransier, A.;Truong, D. P.;Agarwal, D.;Japp, A. S.;Wu, V. H.;Kuri-Cervantes, L.;Abdel-Mohsen, M.;Estrada, P. M. D.;Ablanedo-Terrazas, Y.;Gostick, E.;Hoxie, J. A.;Zhang, N. R.;Naji, A.;Reyes-Teran, G.;Estes, J. D.;Price, D. A.;Douek, D. C.;Deeks, S. G.;Buggert, M.;Betts, M. R.	2019	Science Translational Medicine	Elite control of HIV is associated with distinct functional and transcriptional signatures in lymphoid tissue CD8(+) T cells	Exclude	Not in cancer	The functional properties of circulating CD8(+) T cells have been associated with immune control of HIV. However, viral replication occurs predominantly in secondary lymphoid tissues, such as lymph nodes (LNs). We used an integrated single-cell approach to characterize effective HIV-specific CD8(+) T cell responses in the LNs of elite controllers (ECs), defined as individuals who suppress viral r…			http://doi.org/10.1126/scitranslmed.aax4077
Nichols, M. J.;Gates, T. M.;Soares, J. R.;Moffat, K. J.;Rae, C. D.;Brew, B. J.;Cysique, L. A.	2019	Aids	Atrophic brain signatures of mild forms of neurocognitive impairment in virally suppressed HIV infection	Include?		Objective: There is a lack of evidence for the neurobiological underpinning of asymptomatic neurocognitive impairment (ANI) and mild neurocognitive disorders (MNDs) in virally suppressed HIV-positive persons. We hypothesized that such mild impairment would be associated with focal brain atrophy. Design: A cross-sectional observational study. Methods: Eighty-five virally suppressed HIV-positive an…	Exclude	Not in cancer	http://doi.org/10.1097/QAD.0000000000002042
Ohara, S.;Miyahira, T. A.;Oguchi, K.;Takei, Y. I.;Yanagimura, F.;Kawachi, I.;Oyanagi, K.;Kakita, A.	2019	Bmc Neurology	Neuromyelitis optica spectrum disorder with massive basal ganglia involvement: A case report	Exclude	Single case-study	Background: Occurrence of basal ganglia involvement in neuromyelitis optica spectrum disorders (NMOSD) has rarely been reported and none documented pathologically. Case presentation: A 73-year-old female was clinically diagnosed with a NMOSD based on the clinical and radiological features and positive serum autoantibodies to AQP4. One month before her death, she became acutely ill with disturbed …			http://doi.org/10.1186/s12883-019-1580-3
Park, H. J.;Shin, M. S.;Kim, M.;Bilsborrow, J. B.;Mohanty, S.;Montgomery, R. R.;Shaw, A. C.;You, S.;Kang, I.	2019	Aging Cell	Transcriptomic analysis of human IL-7 receptor alpha (low) and (high) effector memory CD8(+) T cells reveals an age-associated signature linked to influenza vaccine response in older adults	Exclude	Not in cancer	Here, we investigated the relationship of the age-associated expansion of IL-7 receptor alpha low (IL-7R alpha(low)) effector memory (EM) CD8(+) T cells with the global transcriptomic profile of peripheral blood cells in humans. We found 231 aging signature genes of IL-7R alpha(low) EM CD8(+) T cells that corresponded to 15% of the age-associated genes (231/1,497) reported by a meta-analysis stud…			http://doi.org/10.1111/acel.12960
Peng, X.;Hou, P. C.;Chen, Y.;Dai, Y.;Ji, Y. C.;Shen, Y. Y.;Su, Y.;Liu, B.;Wang, Y. L.;Sun, D. Q.;Jiang, Y. C.;Zha, C. T.;Xie, Z. Q.;Ding, J.;Geng, M. Y.;Ai, J.	2019	Journal Of Experimental & Clinical Cancer Research	Preclinical evaluation of 3D185, a novel potent inhibitor of FGFR1/2/3 and CSF-1R, in FGFR-dependent and macrophage-dominant cancer models	Exclude	Not in humans	Background The interaction between tumor cells and their immunosuppressive microenvironment promotes tumor progression and drug resistance. Thus, simultaneously targeting tumor cells and stromal cells is expected to have synergistic antitumor effects. Herein, we present for the first time a preclinical antitumor investigation of 3D185, a novel dual inhibitor targeting FGFRs, which are oncogenic d…			http://doi.org/10.1186/s13046-019-1357-y
Piccirillo, A. R.;Hyzny, E. J.;Beppu, L. Y.;Menk, A. V.;Wallace, C. T.;Hawse, W. F.;Buechel, H. M.;Wong, B. H.;Foo, J. C.;Cazenave-Gassiot, A.;Wenk, M. R.;Delgoffe, G. M.;Watkins, S. C.;Silver, D. L.;D'Cruz, L. M.	2019	Journal Of Immunology	The Lysophosphatidylcholine Transporter MFSD2A Is Essential for CD8(+) Memory T Cell Maintenance and Secondary Response to Infection	Exclude	Not radiomics	Access to nutrients is critical for an effective T cell immune response to infection. Although transporters for sugars and amino acids have previously been described in the context of the CD8(+) T cell immune response, the active transport of exogenous fatty acids has remained enigmatic. In this study, we discovered that the sodium-dependent lysophosphatidylcholine (LPC) transporter major facilit…			http://doi.org/10.4049/jimmunol.1801585
Ponzetta, A.;Carriero, R.;Carnevale, S.;Barbagallo, M.;Molgora, M.;Perucchini, C.;Magrini, E.;Gianni, F.;Kunderfranco, P.;Polentarutti, N.;Pasqualini, F.;Di Marco, S.;Supino, D.;Peano, C.;Cananzi, F.;Colombo, P.;Pilotti, S.;Alomar, S. Y.;Bonavita, E.;Galdiero, M. R.;Garlanda, C.;Mantovani, A.;Jaillon, S.	2019	Cell	Neutrophils Driving Unconventional T Cells Mediate Resistance against Murine Sarcomas and Selected Human Tumors	Exclude	Not radiomics	Neutrophils are a component of the tumor microenvironment and have been predominantly associated with cancer progression. Using a genetic approach complemented by adoptive transfer, we found that neutrophils are essential for resistance against primary 3-methylcholantrene-induced carcinogenesis. Neutrophils were essential for the activation of an interferon-gamma-dependent pathway of immune resis…			http://doi.org/10.1016/j.cell.2019.05.047
Powlson, J.;Wright, D.;Zeltina, A.;Giza, M.;Nielsen, M.;Rampling, T.;Venkatrakaman, N.;Bowden, T. A.;Hill, A. V. S.;Ewer, K. J.	2019	Cell Reports	Characterization of Antigenic MHC-Class-I-Restricted T Cell Epitopes in the Glycoprotein of Ebolavirus	Exclude	Not in cancer	Ebolavirus causes highly lethal hemorrhagic fever in humans. The envelope-displayed viral glycoprotein (GP) is the primary target of humoral immunity induced by natural exposure and vaccination. No T cell epitopes in the GP have been characterized in humans. A phase I clinical trial of a heterologous prime-boost vaccination regime with viral vectors encoding filovirus antigens elicits humoral and…			http://doi.org/10.1016/j.celrep.2019.10.105
Rajaraman, S.;Canjuga, D.;Ghosh, M.;Codrea, M. C.;Sieger, R.;Wedekink, F.;Tatagiba, M.;Koch, M.;Lauer, U. M.;Nahnsen, S.;Rammensee, H. G.;Muhlebach, M. D.;Stevanovic, S.;Tabatabai, G.	2019	Molecular Therapy-Oncolytics	Measles Virus-Based Treatments Trigger a Pro-inflammatory Cascade and a Distinctive Immunopeptidome in Glioblastoma	Exclude	Not radiomics	Glioblastoma is an aggressive primary brain tumor with badprognosis. On the other hand, oncolytic measles virus (MeV) therapy is an experimental glioma treatment strategy with clinical safety and first evidence of anti-tumoral efficacy. Therefore, we investigated the combination of MeV with conventional therapies by cytotoxic survival assays in long-term glioma cell lines LN229, LNZ308, and gliom…			http://doi.org/10.1016/j.omto.2018.12.010
Rao, M.;Dodoo, E.;Zumla, A.;Maeurer, M.	2019	Frontiers In Microbiology	Immunometabolism and pulmonary infections: Implications for protective immune responses and host-directed therapies	Exclude	Not radiomics	The biology and clinical efficacy of immune cells from patients with infectious diseases or cancer are associated with metabolic programming. Host immune- and stromal-cell genetic and epigenetic signatures in response to the invading pathogen shape disease pathophysiology and disease outcomes. Directly linked to the immunometabolic axis is the role of the host microbiome, which is also discussed …			http://doi.org/10.3389/fmicb.2019.00962
Rashidian, M.;LaFleur, M. W.;Verschoor, V. L.;Dongre, A.;Zhang, Y.;Nguyen, T. H.;Kolifrath, S.;Aref, A. R.;Lau, C. J.;Paweletz, C. P.;Bu, X.;Freeman, G. J.;Inmaculada Barrasa, M.;Weinberg, R. A.;Sharpe, A. H.;Ploegh, H. L.	2019	Proceedings Of The National Academy Of Sciences Of The United States Of America	Immuno-PET identifies the myeloid compartment as a key contributor to the outcome of the antitumor response under PD-1 blockade	Include?		Immunotherapy using checkpoint-blocking antibodies against PD-1 has produced impressive results in a wide range of cancers. However, the response remains heterogeneous among patients. We used noninvasive immuno-positron emission tomography (PET), using 89Zr-labeled PEGylated single-domain antibody fragments (nanobodies or VHHs), to explore the dynamics and distribution of intratumoral CD8+ T cell…	Exclude	Not in humans	http://doi.org/10.1073/pnas.1905005116
Reisdorf, W. C.;Xie, Q.;Zeng, X.;Xie, W. S.;Rajpal, N.;Hoang, B.;Burgert, M. E.;Kumar, V.;Hurle, M. R.;Rajpal, D. K.;O'Donnell, S.;MacDonald, T. T.;Vossenkamper, A.;Wang, L.;Reilly, M.;Votta, B. J.;Sanchez, Y.;Agarwal, P.	2019	Plos One	Preclinical evaluation of EPHX2 inhibition as a novel treatment for inflammatory bowel disease	Exclude	Not in cancer	Epoxyeicosatrienoic acids (EETs) are signaling lipids produced by cytochrome P450 epoxygenation of arachidonic acid, which are metabolized by EPHX2 (epoxide hydrolase 2, alias soluble epoxide hydrolase or sEH). EETs have pleiotropic effects, including anti-inflammatory activity. Using a Connectivity Map (CMAP) approach, we identified an inverse-correlation between an exemplar EPHX2 inhibitor (EPH…			http://doi.org/10.1371/journal.pone.0215033
Rodriguez-Ruiz, M. E.;Buque, A.;Hensler, M.;Chen, J.;Bloy, N.;Petroni, G.;Sato, A.;Yamazaki, T.;Fucikova, J.;Galluzzi, L.	2019	Oncoimmunology	Apoptotic caspases inhibit abscopal responses to radiation and identify a new prognostic biomarker for breast cancer patients	Exclude	Not radiomics	Caspase 3 (CASP3) has a key role in the execution of apoptosis, and many cancer cells are believed to disable CASP3 as a mechanism of resistance to cytotoxic therapeutics. Alongside, CASP3 regulates stress-responsive immunomodulatory pathways, including secretion of type I interferon (IFN). Here, we report that mouse mammary carcinoma TSA cells lacking Casp3 or subjected to chemical caspase inhib…			http://doi.org/10.1080/2162402X.2019.1655964
Rosser, E. C.;Lom, H.;Bending, D.;Duurland, C. L.;Bajaj-Elliott, M.;Wedderburn, L. R.	2019	Arthritis Rheumatol	Innate Lymphoid Cells and T Cells Contribute to the Interleukin-17A Signature Detected in the Synovial Fluid of Patients With Juvenile Idiopathic Arthritis	Exclude	Not in cancer	OBJECTIVE: Evidence suggests that aberrant function of innate lymphoid cells (ILCs), whose functional and transcriptional profiles overlap with those of Th cell subsets, contributes to immune-mediated pathologies. To date, analysis of juvenile idiopathic arthritis (JIA) immune pathology has concentrated on the contribution of CD4+ T cells; we have previously identified an expansion of Th17 cells …			http://doi.org/10.1002/art.40731;10.1002/art.40731. Epub 2019 Jan 28.
Rozenblit, M.;Hendrickx, W.;Heguy, A.;Chiriboga, L.;Loomis, C.;Ray, K.;Darvishian, F.;Egeblad, M.;Demaria, S.;Marincola, F. M.;Bedognetti, D.;Adams, S.	2019	Scientific Reports	Transcriptomic profiles conducive to immune-mediated tumor rejection in human breast cancer skin metastases treated with Imiquimod	Exclude	Not radiomics	Imiquimod is a topical toll-like-receptor-7 agonist currently used for treating basal cell carcinoma. Recently, imiquimod has demonstrated tumor regression in melanoma and breast cancer skin metastases. However, the molecular perturbations induced by imiquimod in breast cancer metastases have not been previously characterized. Here, we describe transcriptomic profiles associated with responsivene…			http://doi.org/10.1038/s41598-019-42784-9
Salaroglio, I. C.;Kopecka, J.;Napoli, F.;Pradotto, M.;Maletta, F.;Costardi, L.;Gagliasso, M.;Milosevic, V.;Ananthanarayanan, P.;Bironzo, P.;Tabbo, F.;Cartia, C. F.;Passone, E.;Comunanza, V.;Ardissone, F.;Ruffini, E.;Bussolino, F.;Righi, L.;Novello, S.;Di Maio, M.;Papotti, M.;Scagliotti, G. V.;Riganti, C.	2019	Journal Of Thoracic Oncology	Potential Diagnostic and Prognostic Role of Microenvironment in Malignant Pleural Mesothelioma	Exclude	Not radiomics	Introduction: A comprehensive analysis of the immune cell infiltrate collected from pleural fluid and from biopsy specimens of malignant pleural mesothelioma (MPM) may contribute to understanding the immune-evasion mechanisms related to tumor progression, aiding in differential diagnosis and potential prognostic stratification. Until now such approach has not routinely been verified. Methods: We …			http://doi.org/10.1016/j.jtho.2019.03.029
Santiago, I.;Santinha, J.;Ianus, A.;Galzerano, A.;Theias, R.;Maia, J.;Barata, M. J.;Loução, N.;Costa-Silva, B.;Beltran, A.;Matos, C.;Shemesh, N.	2019	Cancer Research	Susceptibility perturbation MRI maps tumor infiltration into mesorectal lymph nodes	Include?		Noninvasive characterization of lymph node involvement in cancer is an enduring onerous challenge. In rectal cancer, pathologic lymph node status constitutes the most important determinant of local recurrence and overall survival, and patients with involved lymph nodes may benefit from preoperative chemo and/or radiotherapy. However, knowledge of lymph node status before surgery is currently hamp…	Exclude	Not CD8 TILs	http://doi.org/10.1158/0008-5472.CAN-18-3682
Schulert, G. S.;Yasin, S.;Carey, B.;Chalk, C.;Do, T.;Schapiro, A. H.;Husami, A.;Watts, A.;Brunner, H. I.;Huggins, J.;Mellins, E. D.;Morgan, E. M.;Ting, T.;Trapnell, B. C.;Wikenheiser-Brokamp, K. A.;Towe, C.;Grom, A. A.	2019	Arthritis And Rheumatology	Systemic Juvenile Idiopathic Arthritis–Associated Lung Disease: Characterization and Risk Factors	Exclude	Not in cancer	Objective: Systemic juvenile idiopathic arthritis (JIA) is associated with a recently recognized, albeit poorly defined and characterized, lung disease (LD). The objective of this study was to describe the clinical characteristics, risk factors, and histopathologic and immunologic features of this novel inflammatory LD associated with systemic JIA (designated SJIA-LD). Methods: Clinical data coll…			http://doi.org/10.1002/art.41073
Schulert, G. S.;Yasin, S.;Carey, B.;Chalk, C.;Do, T.;Schapiro, A. H.;Husami, A.;Watts, A.;Brunner, H. I.;Huggins, J.;Mellins, E. D.;Morgan, E. M.;Ting, T.;Trapnell, B. C.;Wikenheiser-Brokamp, K. A.;Towe, C.;Grom, A. A.	2019	Arthritis Rheumatol	Systemic Juvenile Idiopathic Arthritis-Associated Lung Disease: Characterization and Risk Factors	Exclude	Duplication	OBJECTIVE: Systemic juvenile idiopathic arthritis (JIA) is associated with a recently recognized, albeit poorly defined and characterized, lung disease (LD). The objective of this study was to describe the clinical characteristics, risk factors, and histopathologic and immunologic features of this novel inflammatory LD associated with systemic JIA (designated SJIA-LD). METHODS: Clinical data coll…			http://doi.org/10.1002/art.41073;10.1002/art.41073. Epub 2019 Oct 1.
Segovia, M.;Russo, S.;Jeldres, M.;Mahmoud, Y. D.;Perez, V.;Duhalde, M.;Charnet, P.;Rousset, M.;Victoria, S.;Veigas, F.;Louvet, C.;Vanhove, B.;Floto, R. A.;Anegon, I.;Cuturi, M. C.;Girotti, M. R.;Rabinovich, G. A.;Hill, M.	2019	Cancer Cell	Targeting TMEM176B Enhances Antitumor Immunity and Augments the Efficacy of Immune Checkpoint Blockers by Unleashing Inflammasome Activation	Exclude	Not in cancer	Although immune checkpoint blockers have yielded significant clinical benefits in patients with different malignancies, the efficacy of these therapies is still limited. Here, we show that disruption of transmembrane protein 176B (TMEM176B) contributes to CD8(+ )T cell-mediated tumor growth inhibition by unleashing inflammasome activation. Lack of Tmem176b enhances the antitumor activity of anti-…			http://doi.org/10.1016/j.ccell.2019.04.003
Serguera, C.;Stimmer, L.;Fovet, C. M.;Horellou, P.;Contreras, V.;Tchitchek, N.;Massonneau, J.;Leroy, C.;Perrin, A.;Flament, J.;Hantraye, P.;Demilly, J.;Marignier, R.;Chrétien, P.;Hart, B.;Boutonnat, J.;Adam, C.;Le-Grand, R.;Deiva, K.	2019	Journal Of Neuroinflammation	Anti-MOG autoantibodies pathogenicity in children and macaques demyelinating diseases	Exclude	Not in cancer	Background: Autoantibodies against myelin oligodendrocyte glycoprotein (anti-MOG-Abs) occur in a majority of children with acquired demyelinating syndromes (ADS) and physiopathology is still under investigation. As cynomolgus macaques immunized with rhMOG, all develop an experimental autoimmune encephalomyelitis (EAE), we assessed relatedness between anti-MOG-Abs associated diseases in both speci…			http://doi.org/10.1186/s12974-019-1637-7
Shalbaf, M.;Alase, A. A.;Berekmeri, A.;Yusof, M. Y. M.;Pistolic, J.;Goodfield, M. J.;Edward, S.;Botchkareva, N. V.;Stacey, M.;Vital, E. M.;Wittmann, M.	2019	Lupus Science & Medicine	Plucked hair follicles from patients with chronic discoid lupus erythematosus show a disease-specific molecular signature	Exclude	Not in cancer	Objective When faced with clinical symptoms of scarring alopecia-the standard diagnostic pathway involves a scalp biopsy which is an invasive and expensive procedure. This project aimed to assess if plucked hair follicles (HFs) containing living epithelial cells can offer a non-invasive approach to diagnosing inflammatory scalp lesions. Methods Lesional and non-lesional HFs were extracted from th…			http://doi.org/10.1136/lupus-2019-000328
Sharma, P.;Barlow, W. E.;Godwin, A. K.;Parkes, E. E.;Knight, L. A.;Walker, S. M.;Kennedy, R. D.;Harkin, D. P.;Logan, G. E.;Steele, C. J.;Lambe, S. M.;Badve, S.;Gokmen-Polar, Y.;Pathak, H. B.;Isakova, K.;Linden, H. M.;Porter, P.;Pusztai, L.;Thompson, A. M.;Tripathy, D.;Hortobagyi, G. N.;Hayes, D. F.	2019	Journal Of Clinical Oncology	Validation of the DNA Damage Immune Response Signature in Patients With Triple-Negative Breast Cancer From the SWOG 9313c Trial	Exclude	Not radiomics	PURPOSE To independently validate two biomarkers, a 44-gene DNA damage immune response (DDIR) signature and stromal tumor-infiltrating lymphocytes (sTILs), as prognostic markers in patients with triple-negative breast cancer (TNBC) treated with adjuvant doxorubicin (A) and cyclophosphamide (C) in SWOG 9313. METHODS Four hundred twenty-five centrally determined patient cases with TNBC from S9313 w…			http://doi.org/10.1200/JCO.19.00693
Shi, W. Y.;Zhou, L. X.;Peng, X. Q.;Ren, H.;Wang, Q. L.;Shan, F.;Zhang, Z. Y.;Liu, L.;Shi, Y. X.	2019	Journal Of Thoracic Disease	HIV-infected patients with opportunistic pulmonary infections misdiagnosed as lung cancers: the clinicoradiologic features and initial application of CT radiomics	Include?		Background: To characterize clinicoradiologic and radiomic features for identifying opportunistic pulmonary infections (OPIs) misdiagnosed as lung cancers in patients with human immunodeficiency virus (HIV). Methods: Twenty-four HIV-infected patients who were misdiagnosed with lung cancers on CT images and had OPIs confirmed by pathological examination or integration of clinical and laboratory fi…	Include?	Check if radiomic features correlated with CD8	http://doi.org/10.21037/jtd.2019.06.22	Exclude	Not cancer
Singh, N.;Avigan, Z. M.;Kliegel, J. A.;Shuch, B. M.;Montgomery, R. R.;Moeckel, G. W.;Cantley, L. G.	2019	Jci Insight	Development of a 2-dimensional atlas of the human kidney with imaging mass cytometry	Exclude	Not radiomics	An incomplete understanding of the biology of the human kidney, including the relative abundances of and interactions between intrinsic and immune cells, has long constrained the development of therapies for kidney disease. The small amount of tissue obtained by renal biopsy has previously limited the ability to use patient samples for discovery purposes. Imaging mass cytometry (IMC) is an ideal …			http://doi.org/10.1172/jci.insight.129477
Smith, M. A.;Henault, J.;Karnell, J. L.;Parker, M. L.;Riggs, J. M.;Sinibaldi, D.;Taylor, D. K.;Ettinger, R.;Grant, E. P.;Sanjuan, M. A.;Kolbeck, R.;Petri, M. A.;Casey, K. A.	2019	Sci Rep	SLE Plasma Profiling Identifies Unique Signatures of Lupus Nephritis and Discoid Lupus	Exclude	Not in cancer	Systemic lupus erythematosus (SLE) impacts multiple organ systems, although the causes of many individual SLE pathologies are poorly understood. This study was designed to elucidate organ-specific inflammation by identifying proteins that correlate with SLE organ involvement and to evaluate established biomarkers of disease activity across a diverse patient cohort. Plasma proteins and autoantibod…			http://doi.org/10.1038/s41598-019-50231-y;10.1038/s41598-019-50231-y.
Steele, C. D.;Tarabichi, M.;Oukrif, D.;Webster, A. P.;Ye, H.;Fittall, M.;Lombard, P.;Martincorena, I.;Tarpey, P. S.;Collord, G.;Haase, K.;Strauss, S. J.;Berisha, F.;Vaikkinen, H.;Dhami, P.;Jansen, M.;Behjati, S.;Amary, M. F.;Tirabosco, R.;Feber, A.;Campbell, P. J.;Alexandrov, L. B.;van Loo, P.;Flanagan, A. M.;Pillay, N.	2019	Cancer Cell	Undifferentiated Sarcomas Develop through Distinct Evolutionary Pathways	Exclude	Not radiomics	Undifferentiated sarcomas (USARCs) of adults are diverse, rare, and aggressive soft tissue cancers. Recent sequencing efforts have confirmed that USARCs exhibit one of the highest burdens of structural aberrations across human cancer. Here, we sought to unravel the molecular basis of the structural complexity in USARCs by integrating DNA sequencing, ploidy analysis, gene expression, and methylati…			http://doi.org/10.1016/j.ccell.2019.02.002
Tio-Coma, M.;van Hooij, A.;Bobosha, K.;van der Ploeg-van Schip, J. J.;Banu, S.;Khadge, S.;Thapa, P.;Kunwar, C. B.;Goulart, I. M.;Bekele, Y.;Hagge, D. A.;Moraes, M. O.;Teles, R. M. B.;Pinheiro, R. O.;van Zwet, E. W.;Goeman, J. J.;Aseffa, A.;Haks, M. C.;Ottenhoff, T. H. M.;Modlin, R. L.;Geluk, A.	2019	Scientific Reports	Whole blood RNA signatures in leprosy patients identify reversal reactions before clinical onset: a prospective, multicenter study	Exclude	Not radiomics	Early diagnosis of leprosy is challenging, particularly its inflammatory reactions, the major cause of irreversible neuropathy in leprosy. Current diagnostics cannot identify which patients are at risk of developing reactions. This study assessed blood RNA expression levels as potential biomarkers for leprosy. Prospective cohorts of newly diagnosed leprosy patients, including reactions, and healt…			http://doi.org/10.1038/s41598-019-54213-y
Uddin, M. N.;Li, M.;Wang, X.;Weygant, N.	2019	Journal Of Oncology	Identification of Transcriptional Signatures of Colon Tumor Stroma by a Meta-Analysis	Exclude	Review	Background. The tumor stroma plays pivotal roles in influencing tumor growth, invasion, and metastasis. Transcriptional signatures of colon tumor stroma (CTS) are significantly associated with prognosis of colon cancer. Thus, identification of the CTS transcriptional features could be useful for colon cancer diagnosis and therapy. Methods. By a meta-analysis of three CTS gene expression profiles …			http://doi.org/10.1155/2019/8752862
Wang, G. C.;Chow, R. D.;Bai, Z. G.;Zhu, L. Y.;Errami, Y.;Dai, X. Y.;Dong, M. B.;Ye, L. P.;Zhang, X. Y.;Renauer, P. A.;Park, J. J.;Shen, L.;Ye, H. H.;Fuchs, C. S.;Chen, S. D.	2019	Nature Immunology	Multiplexed activation of endogenous genes by CRISPRa elicits potent antitumor immunity	Exclude	Not radiomics	Immunotherapy has transformed cancer treatment. However, current immunotherapy modalities face various limitations. In the present study, we developed multiplexed activation of endogenous genes as an immunotherapy (MAEGI), a new form of immunotherapy that elicits antitumor immunity through multiplexed activation of endogenous genes in tumors. We leveraged CRISPR activation (CRISPRa) to directly a…			http://doi.org/10.1038/s41590-019-0500-4
Wang, S. C.;Sun, F. R.;Li, M. D.;Qian, J. F.;Chen, C. Q.;Wang, M. Y.;Zang, X. X.;Li, D. J.;Yu, M.;Du, M. R.	2019	Cell Death & Disease	The appropriate frequency and function of decidual Tim-3(+)CTLA-4(+)CD8(+) T cells are important in maintaining normal pregnancy	Exclude	Not in cancer	Maternal decidual CD8(+) T (dCD8(+) T) cells must integrate the antithetical demands of maternal-fetal tolerance and anti-viral immunity to establish a successful pregnancy. T-cell immunoglobulin mucin-3 (Tim-3) and cytotoxic T-lymphocyte-associated protein 4 (CTLA-4) are two important co-inhibitory molecules that regulating CD8(+) T cells responses during infection and tumor. In the present stud…			http://doi.org/10.1038/s41419-019-1642-x
Wang, X.;Barrera, C.;Bera, K.;Lu, C.;Feldman, M.;Schalper, K.;Rimm, D.;Velcheti, V.;Madabhushi, A.	2019	Journal Of Thoracic Oncology	Arrangement and Architecture of Tumor-Infiltrating Lymphocyte on H&E Slides Predict OS in Nivolumab Treated Non-Small Cell Lung Cancer	Exclude	Not radiological images	Immune checkpoint inhibitors (ICI) are a promising and novel approach to treating chemotherapy refractory advanced NSCLC as well as first-line combination therapy in certain NSCLC. Nivolumab, a PD-L1 inhibitor is a promising ICI showing durable benefit with low toxicity in these patients. While PD-L1 positivity is an established tissue based biomarker for response to Nivolumab, studies have shown…			http://doi.org/10.1016/j.jtho.2019.08.710
Wei, J.;Marisetty, A.;Schrand, B.;Gabrusiewicz, K.;Hashimoto, Y.;Ott, M.;Grami, Z.;Kong, L. Y.;Ling, X. Y.;Caruso, H.;Zhou, S. H.;Wang, Y. A.;Fuller, G. N.;Huse, J.;Gilboa, E.;Kang, N. N.;Huang, X. X.;Verhaak, R.;Li, S. L.;Heimberger, A. B.	2019	Journal Of Clinical Investigation	Osteopontin mediates glioblastoma-associated macrophage infiltration and is a potential therapeutic target	Exclude	Not radiomics	Glioblastoma is highly enriched with macrophages, and osteopontin (OPN) expression levels correlate with glioma grade and the degree of macrophage infiltration; thus, we studied whether OPN plays a crucial role in immune modulation. Quantitative PCR, immunoblotting, and ELISA were used to determine OPN expression. Knockdown of OPN was achieved using complementary siRNA, shRNA, and CRISPR/Cas9 tec…			http://doi.org/10.1172/JCI121266
Wieczorek, G.;Bigaud, M.;Pfister, S.;Ceci, M.;McMichael, K.;Afatsawo, C.;Hamburger, M.;Texier, C.;Henry, M.;Cojean, C.;Erard, M.;Mamber, N.;Rush, J. S.	2019	Annals Of The Rheumatic Diseases	Blockade of CD40-CD154 pathway interactions suppresses ectopic lymphoid structures and inhibits pathology in the NOD/ShiLtJ mouse model of Sjögren's syndrome	Exclude	Not radiomics	Objective To examine the role of CD40-CD154 costimulation and effects of therapeutic pathway blockade in the non-obese diabetic (NOD/ShiLtJ) model of Sjögren's syndrome (SS). Methods We assessed leucocyte infiltration in salivary glands (SGs) from NOD/ShiLtJ mice by immunohistochemistry and examined transcriptomics data of SG tissue from these animals for evidence of a CD40 pathway gene signature…			http://doi.org/10.1136/annrheumdis-2018-213929
Wolf, M. T.;Ganguly, S.;Wang, T. L.;Anderson, C. W.;Sadtler, K.;Narain, R.;Cherry, C.;Parrillo, A. J.;Park, B. V.;Wang, G. N.;Pan, F.;Sukumar, S.;Pardoll, D. M.;Elisseeff, J. H.	2019	Science Translational Medicine	A biologic scaffold-associated type 2 immune microenvironment inhibits tumor formation and synergizes with checkpoint immunotherapy	Exclude	Not radiomics	Biomaterials in regenerative medicine are designed to mimic and modulate tissue environments to promote repair. Biologic scaffolds (derived from decellularized tissue extracellular matrix) promote a wound-healing (proregenerative) immune phenotype and are used clinically to treat tissue loss, including in the context of tumor resection. It is unknown whether a biomaterial microenvironment that en…			http://doi.org/10.1126/scitranslmed.aat7973
Wood, M. J.;Leckenby, A.;Reynolds, G.;Spiering, R.;Pratt, A. G.;Rankin, K. S.;Isaacs, J. D.;Haniffa, M. A.;Milling, S.;Hilkens, C. M. U.	2019	Jci Insight	Macrophage proliferation distinguishes 2 subgroups of knee osteoarthritis patients	Exclude	Not in cancer	Osteoarthritis (OA) is a leading cause of disability, globally. Despite an emerging role for synovial inflammation in OA pathogenesis, attempts to target inflammation therapeutically have had limited success. A better understanding of the cellular and molecular processes occurring in the OA synovium is needed to develop novel therapeutics. We investigated macrophage phenotype and gene expression …			http://doi.org/10.1172/jci.insight.125325
Xhangolli, I.;Dura, B.;Lee, G.;Kim, D.;Xiao, Y.;Fan, R.	2019	Genomics Proteomics & Bioinformatics	Single-cell Analysis of CAR-T Cell Activation Reveals A Mixed T(H)1/T(H)2 Response Independent of Differentiation	Exclude	Not radiomics	The activation mechanism of chimeric antigen receptor (CAR)-engineered T cells may differ substantially from T cells carrying native T cell receptor, but this difference remains poorly understood. We present the first comprehensive portrait of single-cell level transcriptional and cytokine signatures of anti-CD19/4-1BB/CD28/CD3 zeta CAR-T cells upon antigen-specific stimulation. Both CD4(+) helpe…			http://doi.org/10.1016/j.gpb.2019.03.002
Yao, A. H.;Jia, L. Y.;Wang, B. H.;Zhang, J. S.;Zhang, J.;Xu, B. N.	2019	World Neurosurgery	Idiopathic Hypertrophic Pachymeningitis Mimicking Meningioma with Occlusion of Superior Sagittal Sinus: Case Report and Review of Literature	Exclude	Single case-study	BACKGROUND: Idiopathic hypertrophic pachymeningitis is a rare inflammatory condition with diffuse thickening of the dura mater, which may cause a compressive effect or vascular compromise. CASE DESCRIPTION: A 40-year-old Chinese man presented with persistent headache for 5 months and a sudden epileptic seizure 2 days ago. Magnetic resonance imaging demonstrated a large (71 x 34 x 27 mm) extra-axi…			http://doi.org/10.1016/j.wneu.2019.04.006
Zhang, C.;Li, Z.;Qi, F.;Hu, X.;Luo, J.	2019	Ann Transl Med	Exploration of the relationships between tumor mutation burden with immune infiltrates in clear cell renal cell carcinoma	Exclude	Not radiomics	BACKGROUND: Whether tumor mutation burden (TMB) correlated with improved survival outcomes or promotion of immunotherapies remained controversy in various malignancies. We aimed to investigate the prognosis of TMB and the potential association with immune infiltrates in clear cell renal cell carcinoma (ccRCC). METHODS: We downloaded the somatic mutation data of 336 ccRCC patients from the Cancer …			http://doi.org/10.21037/atm.2019.10.84;10.21037/atm.2019.10.84.
Zhao, J.;Chen, A. X.;Gartrell, R. D.;Silverman, A. M.;Aparicio, L.;Chu, T.;Bordbar, D.;Shan, D.;Samanamud, J.;Mahajan, A.;Filip, I.;Orenbuch, R.;Goetz, M.;Yamaguchi, J. T.;Cloney, M.;Horbinski, C.;Lukas, R. V.;Raizer, J.;Rae, A. I.;Yuan, J.;Canoll, P.;Bruce, J. N.;Saenger, Y. M.;Sims, P.;Iwamoto, F. M.;Sonabend, A. M.;Rabadan, R.	2019	Nature Medicine	Immune and genomic correlates of response to anti-PD-1 immunotherapy in glioblastoma	Exclude	Not radiomics	Immune checkpoint inhibitors have been successful across several tumor types; however, their efficacy has been uncommon and unpredictable in glioblastomas (GBM), where <10% of patients show long-term responses. To understand the molecular determinants of immunotherapeutic response in GBM, we longitudinally profiled 66 patients, including 17 long-term responders, during standard therapy and after …			http://doi.org/10.1038/s41591-019-0349-y
Zhao, Y.;Zhang, L.;Zhang, Y.;Meng, B.;Ying, W. T.;Qian, X. H.	2019	Science China-Life Sciences	Identification of hedgehog signaling as a potential oncogenic driver in an aggressive subclass of human hepatocellular carcinoma: A reanalysis of the TCGA cohort	Exclude	Not radiomics	Hepatocellular carcinoma (HCC) is a heterogeneous disease and the second most common cause of cancer-related death worldwide. Marked developments in genomic technologies helped scientists to understand the heterogeneity of HCC and identified multiple HCC-related molecular subclasses. An integrative analysis of genomic datasets including 196 patients from The Cancer Genome Atlas (TCGA) group has r…			http://doi.org/10.1007/s11427-019-9560-7
Zimmerman, K. A.;Bentley, M. R.;Lever, J. M.;Li, Z.;Crossman, D. K.;Song, C. J.;Liu, S. R.;Crowley, M. R.;George, J. F.;Mrug, M.;Yoder, B. K.	2019	Journal Of The American Society Of Nephrology	Single-Cell RNA Sequencing Identifies Candidate Renal Resident Macrophage Gene Expression Signatures across Species	Exclude	Not radiomics	Background Resident macrophages regulate homeostatic and disease processes in multiple tissues, including the kidney. Despite having well defined markers to identify these cells in mice, technical limitations have prevented identification of a similar cell type across species. The inability to identify resident macrophage populations across species hinders the translation of data obtained from an…			http://doi.org/10.1681/ASN.2018090931
Aguiar, T. F. M.;Rivas, M. P.;Costa, S.;Maschietto, M.;Rodrigues, T.;de Barros, J. S.;Barbosa, A. C.;Valieris, R.;Fernandes, G. R.;Bertola, D. R.;Cypriano, M.;de Toledo, S. R. C.;Major, A.;Tojal, I.;Apezzato, M. L. D.;Carraro, D. M.;Rosenberg, C.;da Costa, C. M. L.;Cunha, I. W.;Sarabia, S. F.;Terrada, D. L.;Krepischi, A. C. V.	2020	Frontiers In Oncology	Insights Into the Somatic Mutation Burden of Hepatoblastomas From Brazilian Patients	Exclude	Not radiomics	Hepatoblastoma is a very rare embryonal liver cancer supposed to arise from the impairment of hepatocyte differentiation during embryogenesis. In this study, we investigated by exome sequencing the burden of somatic mutations in a cohort of 10 hepatoblastomas, including a congenital case. Our data disclosed a low mutational background and pointed out to a novel set of candidate genes for hepatobl…			http://doi.org/10.3389/fonc.2020.00556
Alos, L.;Fuster, C.;Castillo, P.;Jares, P.;Garcia-Herrera, A.;Marginet, M.;Agreda, F.;Arance, A.;Gonzalvo, E.;Garcia, M.;Puig, S.;Teixido, C.	2020	Ann Transl Med	TP53 mutation and tumoral PD-L1 expression are associated with depth of invasion in desmoplastic melanomas	Exclude	Not radiomics	BACKGROUND: Desmoplastic melanoma (DM) is a rare subtype of spindle cell malignant melanoma characterized by frequent local recurrences and hematogenous spread, but without molecular classification. The aim of the study was to investigate in a DM series the incidence of relevant gene alterations in cancer, the programmed death-ligand 1 (PD-L1) expression status and the association with clinicopat…			http://doi.org/10.21037/atm-20-1846;10.21037/atm-20-1846.
Alvarez-Torres, M. D.;Juan-Albarracin, J.;Fuster-Garcia, E.;Bellvis-Bataller, F.;Lorente, D.;Reynes, G.;de Mora, J. F.;Aparici-Robles, F.;Botella, C.;Munoz-Langa, J.;Faubel, R.;Asensio-Cuesta, S.;Garcia-Ferrando, G. A.;Chelebian, E.;Auger, C.;Pineda, J.;Rovira, A.;Oleaga, L.;Molla-Olmos, E.;Revert, A. J.;Tshibanda, L.;Crisi, G.;Emblem, K. E.;Martin, D.;Due-Tonnessen, P.;Meling, T. R.;Filice, S.;S…	2020	Journal Of Magnetic Resonance Imaging	Robust association between vascular habitats and patient prognosis in glioblastoma: An international multicenter study	Include?		Background Glioblastoma (GBM) is the most aggressive primary brain tumor, characterized by a heterogeneous and abnormal vascularity. Subtypes of vascular habitats within the tumor and edema can be distinguished: high angiogenic tumor (HAT), low angiogenic tumor (LAT), infiltrated peripheral edema (IPE), and vasogenic peripheral edema (VPE). Purpose To validate the association between hemodynamic …	Exclude	Not CD8 TILs	http://doi.org/10.1002/jmri.26958
Alvi, E.;Gupta, R.;Borok, R. Z.;Escobar-Hoyos, L.;Shroyer, K. R.	2020	Journal Of Magnetic Resonance Imaging	Overview of established and emerging immunohistochemical biomarkers and their role in correlative studies in MRI	Include?		Clinical practice in radiology and pathology requires professional expertise and many years of training to visually evaluate and interpret abnormal phenotypic features in medical images and tissue sections to generate diagnoses that guide patient management and treatment. Recent advances in digital image analysis methods and machine learning have led to significant interest in extracting addition…	Exclude	Review	http://doi.org/10.1002/jmri.26763
Argilés, G.;Tabernero, J.;Labianca, R.;Hochhauser, D.;Salazar, R.;Iveson, T.;Laurent-Puig, P.;Quirke, P.;Yoshino, T.;Taieb, J.;Martinelli, E.;Arnold, D.;Committee, Esmo Guidelines	2020	Annals Of Oncology	Localised colon cancer: ESMO Clinical Practice Guidelines for diagnosis, treatment and follow-up†	Exclude	Guideline				http://doi.org/10.1016/j.annonc.2020.06.022
Aslan, K.;Turco, V.;Blobner, J.;Sonner, J. K.;Liuzzi, A. R.;Nunez, N. G.;De Feo, D.;Kickingereder, P.;Fischer, M.;Green, E.;Sadik, A.;Friedrich, M.;Sanghvi, K.;Kilian, M.;Cichon, F.;Wolf, L.;Jahne, K.;von Landenberg, A.;Bunse, L.;Sahm, F.;Schrimpf, D.;Meyer, J.;Alexander, A.;Brugnara, G.;Roth, R.;Pfleiderer, K.;Niesler, B.;von Deimling, A.;Opitz, C.;Breckwoldt, M. O.;Heiland, S.;Bendszus, M.;Wick…	2020	Nature Communications	Heterogeneity of response to immune checkpoint blockade in hypermutated experimental gliomas	Exclude	Not radiomics	Intrinsic malignant brain tumors, such as glioblastomas are frequently resistant to immune checkpoint blockade (ICB) with few hypermutated glioblastomas showing response. Modeling patient-individual resistance is challenging due to the lack of predictive biomarkers and limited accessibility of tissue for serial biopsies. Here, we investigate resistance mechanisms to anti-PD-1 and anti-CTLA-4 ther…			http://doi.org/10.1038/s41467-020-14642-0
Avritscher, R.;Jo, N. H.;Polak, U.;Cortes, A. C.;Nishiofuku, H.;Odisio, B. C.;Takaki, H.;Tam, A. L.;Melancon, M. P.;Yevich, S.;Qayyum, A.;Kaseb, A.;Kichikawa, K.;Gupta, S.;Goldberg, S. N.;Chang, S. H.	2020	Cardiovascular And Interventional Radiology	Hepatic Arterial Bland Embolization Increases Th17 Cell Infiltration in a Syngeneic Rat Model of Hepatocellular Carcinoma	Exclude	Not in humans	Purpose: To determine the tumor immune cell landscape after transcatheter arterial bland embolization (TAE) in a clinically relevant rat hepatocellular carcinoma (HCC) model. Materials and Methods: Buffalo rats (n = 21) bearing syngeneic McArdle RH-7777 rat hepatoma cells implanted into the left hepatic lobe underwent TAE using 70–150 µm beads (n = 9) or hepatic artery saline infusion (n = 12). H…			http://doi.org/10.1007/s00270-019-02343-1
Axelrod, M. L.;Nixon, M. J.;Gonzalez-Ericsson, P. I.;Bergman, R. E.;Pilkinton, M. A.;McDonnell, W. J.;Sanchez, V.;Opalenik, S. R.;Loi, S.;Zhou, J.;Mackay, S.;Rexer, B. N.;Abramson, V. G.;Jansen, V. M.;Mallal, S.;Donaldson, J.;Tolaney, S. M.;Krop, I. E.;Garrido-Castro, A. C.;Marotti, J. D.;Shee, K.;Miller, T. W.;Sanders, M. E.;Mayer, I. A.;Salgado, R.;Balko, J. M.	2020	Clinical Cancer Research	Changes in Peripheral and Local Tumor Immunity after Neoadjuvant Chemotherapy Reshape Clinical Outcomes in Patients with Breast Cancer	Exclude	Not radiomics	Purpose: The recent approval of anti-programmed death-ligand 1 immunotherapy in combination with nab-paclitaxel for metastatic triple-negative breast cancer (TNBC) highlights the need to understand the role of chemotherapy in modulating the tumor immune microenvironment (TIME). Experimental Design: We examined immune-related gene expression patterns before and after neoadjuvant chemotherapy (NAC)…			http://doi.org/10.1158/1078-0432.CCR-19-3685
Bai, H.;Duan, J.;Li, C.;Xie, W.;Fang, W.;Xu, Y.;Wang, G.;Wan, R.;Sun, J.;Xu, J.;Wang, X.;Fei, K.;Zhao, Z.;Cai, S.;Zhang, L.;Wang, J.;Wang, Z.	2020	Journal For Immunotherapy Of Cancer	EPHA mutation as a predictor of immunotherapeutic efficacy in lung adenocarcinoma	Exclude	Not radiomics	Background Ephrin type-A receptors (EPHA) are members of family of receptor tyrosine kinases and are related to tumor immunogenicity and immune microenvironment, however, the association between EPHA mutation (EPHA mut) and efficacy of immune checkpoint inhibitors (ICIs) has not been investigated in non-small cell lung cancer (NSCLC). Methods Multiple cohorts were used to assess the immunotherape…			http://doi.org/10.1136/jitc-2020-001315
Bailur, J. K.;McCachren, S. S.;Pendleton, K.;Vasquez, J. C.;Lim, H. S.;Duffy, A.;Doxie, D. B.;Kaushal, A.;Foster, C.;DeRyckere, D.;Castellino, S.;Kemp, M. L.;Qiu, P.;Dhodapkar, M. V.;Dhodapkar, K. M.	2020	Jci Insight	Risk-associated alterations in marrow T cells in pediatric leukemia	Exclude	Not radiomics	Current management of childhood leukemia is tailored based on disease risk determined by clinical features at presentation. Whether properties of the host immune response impact disease risk and outcome is not known. Here, we combine mass cytometry, single cell genomics, and functional studies to characterize the BM immune environment in children with B cell acute lymphoblastic leukemia and acute…			http://doi.org/10.1172/jci.insight.140179
Basso, J.;Mendes, M.;Silva, J.;Sereno, J.;Cova, T.;Oliveira, R.;Fortuna, A.;Castelo-Branco, M.;Falcao, A.;Sousa, J.;Pais, A.;Vitorino, C.	2020	European Journal Of Pharmaceutics And Biopharmaceutics	Peptide-lipid nanoconstructs act site-specifically towards glioblastoma growth impairment	Exclude	Not radiomics	Ultra-small nanostructured lipid carriers (usNLCs) have been hypothesized to promote site-specific glioblastoma (GB) drug delivery. Envisioning a multitarget purpose towards tumor cells and microenvironment, a surface-bioconjugated usNLC prototype is herein presented. The comeback of co-delivery by repurposing atorvastatin and curcumin, as complementary therapy, was unveiled and characterized, co…			http://doi.org/10.1016/j.ejpb.2020.08.015
Bax, H. J.;Chauhan, J.;Stavraka, C.;Khiabany, A.;Nakamura, M.;Pellizzari, G.;Ilieva, K. M.;Lombardi, S.;Gould, H. J.;Corrigan, C. J.;Till, S. J.;Katugampola, S.;Jones, P. S.;Barton, C.;Winship, A.;Ghosh, S.;Montes, A.;Josephs, D. H.;Spicer, J. F.;Karagiannis, S. N.	2020	Cells	Basophils from Cancer Patients Respond to Immune Stimuli and Predict Clinical Outcome	Exclude	Not radiomics	Basophils are involved in manifestations of hypersensitivity, however, the current understanding of their propensity for activation and their prognostic value in cancer patients remains unclear. As in healthy and atopic individuals, basophil populations were identified in blood from ovarian cancer patients (n= 53) with diverse tumor histologies and treatment histories. Ex vivo basophil activation…			http://doi.org/10.3390/cells9071631
Best, S. A.;Hess, J. B.;Souza-Fonseca-Guimaraes, F.;Cursons, J.;Kersbergen, A.;Dong, X. Y.;Rautela, J.;Hyslop, S. R.;Ritchie, M. E.;Davis, M. J.;Leong, T. L.;Irving, L.;Steinfort, D.;Huntington, N. D.;Sutherland, K. D.	2020	Journal Of Thoracic Oncology	Harnessing Natural Killer Immunity in Metastatic SCLC	Exclude	Not radiomics	Introduction: SCLC is the most aggressive subtype of lung cancer, and though most patients initially respond to platinum-based chemotherapy, resistance develops rapidly. Immunotherapy holds promise in the treatment of lung cancer; however, patients with SCLC exhibit poor overall responses highlighting the necessity for alternative approaches. Natural killer (NK) cells are an alternative to T cell…			http://doi.org/10.1016/j.jtho.2020.05.008
Bi, W. L.;Gupta, S.;Mei, Y.;Al Abdulmohsen, S.;Larsen, A. G.;Unadkat, P.;Ramkissoon, S.;Abedalthagafi, M.;Dunn, I. F.	2020	Otology & Neurotology	Immunophenotype of Vestibular Schwannomas	Exclude	Not in cancer	Background: Vestibular schwannomas exhibit a uniquely variable natural history of growth, stability, or even spontaneous regression. We hypothesized that a transitory population of immune cells, or immunomodulation of tumors cells, may influence the growth pattern of schwannomas. We therefore sought to characterize the impact of the immune microenvironment on schwannoma behavior. Methods: Forty-e…			http://doi.org/10.1097/MAO.0000000000002782
Bletsis, P. P.;Janssen, L. E.;Visser, O.;Offerman, S. R.;Tellier, M. A.;Laterveer, L.;Houpt, P.	2020	International Journal Of Surgery Case Reports	Bilateral breast implant associated chronic lymphocytic leukemia/small lymphocytic lymphoma (CLL/SLL): A case report	Exclude	Single case-study	INTRODUCTION: An estimated 30.000 breast implants are placed in the Netherlands annually. An increasing amount of reports have linked implants to the rare anaplastic large cell lymphoma (ALCL). Other implant-related lymphomas, such as those of B-cell lineage, are much rarer. PRESENTATION OF CASE: A 62-year-old female presented with pain and Baker grade III capsular contraction of the right breast…			http://doi.org/10.1016/j.ijscr.2020.05.039
Bockstahler, M.;Fischer, A.;Goetzke, C. C.;Neumaier, H. L.;Sauter, M.;Kespohl, M.;Müller, A. M.;Meckes, C.;Salbach, C.;Schenk, M.;Heuser, A.;Landmesser, U.;Weiner, J.;Meder, B.;Lehmann, L.;Kratzer, A.;Klingel, K.;Katus, H. A.;Kaya, Z.;Beling, A.	2020	Circulation	Heart-Specific Immune Responses in an Animal Model of Autoimmune-Related Myocarditis Mitigated by an Immunoproteasome Inhibitor and Genetic Ablation	Exclude	Not in humans	Background: Immune checkpoint inhibitor (ICI) therapy is often accompanied by immune-related pathology, with an increasing occurrence of high-risk ICI-related myocarditis. Understanding the mechanisms involved in this side effect could enable the development of management strategies. In mouse models, immune checkpoints, such as PD-1 (programmed cell death protein 1), control the threshold of self…			http://doi.org/10.1161/CIRCULATIONAHA.119.043171
Bouvain, P.;Temme, S.;Flogel, U.	2020	Wiley Interdisciplinary Reviews-Nanomedicine And Nanobiotechnology	Hot spot F-19 magnetic resonance imaging of inflammation	Include?		Among the preclinical molecular imaging approaches, lately fluorine (F-19) magnetic resonance imaging (MRI) has garnered significant scientific interest in the biomedical research community, due to the unique properties of fluorinated materials and the F-19 nucleus. Fluorine is an intrinsically sensitive nucleus for MRI-there is negligible endogenous F-19 in the body and, thus, no background sign…	Exclude	Not in humans	http://doi.org/10.1002/wnan.1639
[truncated: 334 more rows]

## Sheet: TABLE S4
Table S4 - Study eligibility decision trail (for systematically-searched and manually-included articles) from the second reviewer.
[truncated: 749 more rows]

## Sheet: TABLE S5
Table S5 - Inter-rater agreement statistics for QUADAS-2 and RQS ratings.
	Domain	Absolute agreement (%)	Inter-rater agreement
Risk of bias	Patient selection	0.889	Very good agreement
[truncated: 25 more rows]

## Sheet: TABLE S6
Table S6 - Description of technical radiomics terminology used in this systematic review
[truncated: 21 more rows]

[truncated: 1 more sheets: TABLE S7]
